# Supplementary material for: Synchronous Environmental and Cultural Change in the Emergence of Agricultural Economies 10,000 Years Ago in the Levant
Source: PLoS One. 2015 Aug 4;10(8):e0134810. doi: 10.1371/journal.pone.0134810 (PMC4524639; doi:10.1371/journal.pone.0134810)
Supplement: S1 Table — (XLSX) [file pone.0134810.s001.xlsx]

## Sheet: Sheet1
Nº	Site	Longitude N	Latitude E	Lab nº	Date uncal. BP	Deviation	Material	Reference
1	Jerf el Ahmar	36°23'30''	38°12'30''	Ly-2334	9980	70	seed-graines	PPND Platform for Neolithic Radiocarbon dates (http://www.exoriente.org/associated_projects/ppnd.php). Last access 26-12-2014.
2	Jerf el Ahmar	36°23'30''	38°12'30''	Ly-10651	9965	55	no information	Stordeur D, Abbès F (2002) Du PPNA au PPNB: mise en lumière d´une phase de transition à Jerf el Ahmar (Syrie). Bulletin de la Société Préhistorique Française 99: 563–595.
3	Jerf el Ahmar	36°23'30''	38°12'30''	Ly-2597	9960	70	seed-cereales	PPND Platform for Neolithic Radiocarbon dates (http://www.exoriente.org/associated_projects/ppnd.php). Last access 26-12-2014.
4	Jerf el Ahmar	36°23'30''	38°12'30''	Ly-2337	9900	70	seed-graines	PPND Platform for Neolithic Radiocarbon dates (http://www.exoriente.org/associated_projects/ppnd.php). Last access 26-12-2014.
5	Jerf el Ahmar	36°23'30''	38°12'30''	Ly-2599	9890	60	seed-graines	PPND Platform for Neolithic Radiocarbon dates (http://www.exoriente.org/associated_projects/ppnd.php). Last access 26-12-2014.
6	Jerf el Ahmar	36°23'30''	38°12'30''	Ly-10648	9855	70	charcoal	Stordeur D, Abbès F (2002) Du PPNA au PPNB: mise en lumière d´une phase de transition à Jerf el Ahmar (Syrie). Bulletin de la Société Préhistorique Française 99: 563–595.
7	Jerf el Ahmar	36°23'30''	38°12'30''	Ly-2602	9835	70	seed, graines	PPND Platform for Neolithic Radiocarbon dates (http://www.exoriente.org/associated_projects/ppnd.php). Last access 26-12-2014.
8	Jerf el Ahmar	36°23'30''	38°12'30''	Ly-2809	9835	55	seed, graines	PPND Platform for Neolithic Radiocarbon dates (http://www.exoriente.org/associated_projects/ppnd.php). Last access 26-12-2014.
9	Jerf el Ahmar	36°23'30''	38°12'30''	Ly-2333	9815	70	seed, graines	PPND Platform for Neolithic Radiocarbon dates (http://www.exoriente.org/associated_projects/ppnd.php). Last access 26-12-2014.
10	Jerf el Ahmar	36°23'30''	38°12'30''	Beta-71870	9810	60	no information	Mottram M (1997) Jerf el-Ahmar: The Chipped Stone Industry of a PPNA site on the Middle Euphrates. Neo-Lithics 1/1997: 14–16.
11	Jerf el Ahmar	36°23'30''	38°12'30''	Ly-10653	9810	55	charcoal	PPND Platform for Neolithic Radiocarbon dates (http://www.exoriente.org/associated_projects/ppnd.php). Last access 26-12-2014.
12	Jerf el Ahmar	36°23'30''	38°12'30''	Ly-275	9790	80	no information	Stordeur D, Brenet M, Der Aprahamian G, Roux JC (2001) Les bâtiments communautaires de Jerf el Ahmar et Mureybet Horizon PPNA (Syrie). Paléorient 26/1: 29–44.
13	Jerf el Ahmar	36°23'30''	38°12'30''	Beta-71866	9740	60	no information	Mottram M (1997) Jerf el-Ahmar: The Chipped Stone Industry of a PPNA site on the Middle Euphrates. Neo-Lithics 1/1997: 14–16.
14	Jerf el Ahmar	36°23'30''	38°12'30''	Ly-2598	9715	65	seed-cereales	PPND Platform for Neolithic Radiocarbon dates (http://www.exoriente.org/associated_projects/ppnd.php). Last access 26-12-2014.
15	Jerf el Ahmar	36°23'30''	38°12'30''	Ly-10652	9705	135	charcoal	PPND Platform for Neolithic Radiocarbon dates (http://www.exoriente.org/associated_projects/ppnd.php). Last access 26-12-2014.
16	Jerf el Ahmar	36°23'30''	38°12'30''	Ly-7489	9680	90	charcoal	Stordeur D, Brenet M, Der Aprahamian G, Roux JC (2001) Les bâtiments communautaires de Jerf el Ahmar et Mureybet Horizon PPNA (Syrie). Paléorient 26/1: 29–44.
17	Jerf el Ahmar	36°23'30''	38°12'30''	Ly-1579	9620	60	seed, seed cake, Brassica/Sinapsis sp	Willcox G (2002) Charred plant remains from a 10th millennium B.P. kitchen at Jerf el Ahmar (Syria). Vegetation History and Archaeobotany 11: 55–60.
18	Jerf el Ahmar	36°23'30''	38°12'30''	Ly-2601	9580	65	seed-graines	PPND Platform for Neolithic Radiocarbon dates (http://www.exoriente.org/associated_projects/ppnd.php). Last access 26-12-2014.
19	Jerf el Ahmar	36°23'30''	38°12'30''	Ly-2332	9570	70	seed-cereales	PPND Platform for Neolithic Radiocarbon dates (http://www.exoriente.org/associated_projects/ppnd.php). Last access 26-12-2014.
20	Jerf el Ahmar	36°23'30''	38°12'30''	Ly-2336	9545	70	seed-graines	PPND Platform for Neolithic Radiocarbon dates (http://www.exoriente.org/associated_projects/ppnd.php). Last access 26-12-2014.
21	Jerf el Ahmar	36°23'30''	38°12'30''	Ly-10649	9445	75	charcoal	Stordeur D, Abbès F (2002) Du PPNA au PPNB: mise en lumière d´une phase de transition à Jerf el Ahmar (Syrie). Bulletin de la Société Préhistorique Française 99: 563–595.
22	Jerf el Ahmar	36°23'30''	38°12'30''	Ly-1578	9440	60	seed, graines	PPND Platform for Neolithic Radiocarbon dates (http://www.exoriente.org/associated_projects/ppnd.php). Last access 26-12-2014.
23	Jerf el Ahmar	36°23'30''	38°12'30''	Ly-10647	9395	55	charcoal	Stordeur D, Abbès F (2002) Du PPNA au PPNB: mise en lumière d´une phase de transition à Jerf el Ahmar (Syrie). Bulletin de la Société Préhistorique Française 99: 563–595.
24	Jerf el Ahmar	36°23'30''	38°12'30''	Ly-10650	9065	95	charcoal	PPND Platform for Neolithic Radiocarbon dates (http://www.exoriente.org/associated_projects/ppnd.php). Last access 26-12-2014.
25	Mureybet	36°04'06''	38°05'26''	MC-734	9950	150	charcoal	Cauvin J (1977) Les fouilles de Mureybet (1971-1974) et leur signification pour les origines de la Sédentarisation au Proche-Orient. The Annual of the American Schools of Oriental Research 44: 19–48.
26	Mureybet	36°04'06''	38°05'26''	Ly-11788	9945	50	charcoal	Evin J, Stordeur D (2008) Chronostratigraphie de Mureybet. Apport des datations radiocarbone. In: Ibáñez JJ, editor. Le site néolithique de Tell Mureybet (Syrie du Nord). En hommage à Jacques Cauvin. Oxford: Archaeopress. BAR International Series 1843. Pp. 21–32.
27	Mureybet	36°04'06''	38°05'26''	Ly-11623	9940	50	charcoal	Evin J, Stordeur D (2008) Chronostratigraphie de Mureybet. Apport des datations radiocarbone. In: Ibáñez JJ, editor. Le site néolithique de Tell Mureybet (Syrie du Nord). En hommage à Jacques Cauvin. Oxford: Archaeopress. BAR International Series 1843. Pp. 21–32.
28	Mureybet	36°04'06''	38°05'26''	P-1222	9921	114	charcoal	van Loon M (1968) The Oriental Institute Excavations at Mureybet, Syria. Preliminary Report on the 1965 Campaign. Architecture and General Finds. Journal of Near Eastern Studies 27: 265–282.
29	Mureybet	36°04'06''	38°05'26''	Ly-11787	9905	60	charcoal	Evin J, Stordeur D (2008) Chronostratigraphie de Mureybet. Apport des datations radiocarbone. In: Ibáñez JJ, editor. Le site néolithique de Tell Mureybet (Syrie du Nord). En hommage à Jacques Cauvin. Oxford: Archaeopress. BAR International Series 1843. Pp. 21–32.
30	Mureybet	36°04'06''	38°05'26''	P-1220	9885	115	charcoal	Cauvin J (1987) Chronologie relative et absolue dans le neolithique du Levant nord et d’Anatolie entre 10.000 et 8000 BP. In: Aurenche O, Evin J, Hours F, editors. Chronologies in the Near East. Oxford: Archaeopress. BAR International Series 179. Pp. 325–341.
31	Mureybet	36°04'06''	38°05'26''	Lv-604	9730	140	charcoal	Cauvin J (1977) Les fouilles de Mureybet (1971-1974) et leur signification pour les origines de la Sédentarisation au Proche-Orient. The Annual of the American Schools of Oriental Research 44: 19–48.
32	Mureybet	36°04'06''	38°05'26''	MC-735	9730	150	charcoal	Cauvin J (1977) Les fouilles de Mureybet (1971-1974) et leur signification pour les origines de la Sédentarisation au Proche-Orient. The Annual of the American Schools of Oriental Research 44: 19–48.
33	Mureybet	36°04'06''	38°05'26''	MC-616	9675	110	charcoal	Cauvin J (1977) Les fouilles de Mureybet (1971-1974) et leur signification pour les origines de la Sédentarisation au Proche-Orient. The Annual of the American Schools of Oriental Research 44: 19–48.
34	Mureybet	36°04'06''	38°05'26''	MC-861	9600	150	no information	Cauvin J (1977) Les fouilles de Mureybet (1971-1974) et leur signification pour les origines de la Sédentarisation au Proche-Orient. The Annual of the American Schools of Oriental Research 44: 19–48.
35	Mureybet	36°04'06''	38°05'26''	MC-615	9540	110	charcoal	Cauvin J (1987) Chronologie relative et absolue dans le neolithique du Levant nord et d’Anatolie entre 10.000 et 8000 BP. In: Aurenche O, Evin J, Hours F, editors. Chronologies in the Near East. Oxford: Archaeopress. BAR International Series 179. Pp. 325–341.
36	Mureybet	36°04'06''	38°05'26''	MC-612	9520	150	charcoal	Cauvin J (1977) Les fouilles de Mureybet (1971-1974) et leur signification pour les origines de la Sédentarisation au Proche-Orient. The Annual of the American Schools of Oriental Research 44: 19–48.
37	Mureybet	36°04'06''	38°05'26''	Ly-11630	9505	50	charcoal	Evin J, Stordeur D (2008) Chronostratigraphie de Mureybet. Apport des datations radiocarbone. In: Ibáñez JJ, editor. Le site néolithique de Tell Mureybet (Syrie du Nord). En hommage à Jacques Cauvin. Oxford: Archaeopress. BAR International Series 1843. Pp. 21–32.
38	Mureybet	36°04'06''	38°05'26''	P-1224	9492	122	charcoal	Cauvin J (1987) Chronologie relative et absolue dans le neolithique du Levant nord et d’Anatolie entre 10.000 et 8000 BP. In: Aurenche O, Evin J, Hours F, editors. Chronologies in the Near East. Oxford: Archaeopress. BAR International Series 179. Pp. 325–341.
39	Mureybet	36°04'06''	38°05'26''	Ly-11626	9455	45	charcoal	Evin J, Stordeur D (2008) Chronostratigraphie de Mureybet. Apport des datations radiocarbone. In: Ibáñez JJ, editor. Le site néolithique de Tell Mureybet (Syrie du Nord). En hommage à Jacques Cauvin. Oxford: Archaeopress. BAR International Series 1843. Pp. 21–32.
40	Mureybet	36°04'06''	38°05'26''	Ly-11625	9435	90	charcoal	Evin J, Stordeur D (2008) Chronostratigraphie de Mureybet. Apport des datations radiocarbone. In: Ibáñez JJ, editor. Le site néolithique de Tell Mureybet (Syrie du Nord). En hommage à Jacques Cauvin. Oxford: Archaeopress. BAR International Series 1843. Pp. 21–32.
41	Mureybet	36°04'06''	38°05'26''	Ly-11627	9400	110	charcoal	Evin J, Stordeur D (2008) Chronostratigraphie de Mureybet. Apport des datations radiocarbone. In: Ibáñez JJ, editor. Le site néolithique de Tell Mureybet (Syrie du Nord). En hommage à Jacques Cauvin. Oxford: Archaeopress. BAR International Series 1843. Pp. 21–32.
42	Mureybet	36°04'06''	38°05'26''	Ly-11628	9320	50	charcoal	Evin J, Stordeur D (2008) Chronostratigraphie de Mureybet. Apport des datations radiocarbone. In: Ibáñez JJ, editor. Le site néolithique de Tell Mureybet (Syrie du Nord). En hommage à Jacques Cauvin. Oxford: Archaeopress. BAR International Series 1843. Pp. 21–32.
43	Mureybet	36°04'06''	38°05'26''	GrA-20636	9300	70	no information	Evin J, Stordeur D (2008) Chronostratigraphie de Mureybet. Apport des datations radiocarbone. In: Ibáñez JJ, editor. Le site néolithique de Tell Mureybet (Syrie du Nord). En hommage à Jacques Cauvin. Oxford: Archaeopress. BAR International Series 1843. Pp. 21–32.
44	Mureybet	36°04'06''	38°05'26''	MC-736	9280	150	no information	Cauvin J (1977) Les fouilles de Mureybet (1971-1974) et leur signification pour les origines de la Sédentarisation au Proche-Orient. The Annual of the American Schools of Oriental Research 44: 19–48.
45	Mureybet	36°04'06''	38°05'26''	Lyon OxA-2158	9190	55	seed	Evin J, Stordeur D (2008) Chronostratigraphie de Mureybet. Apport des datations radiocarbone. In: Ibáñez JJ, editor. Le site néolithique de Tell Mureybet (Syrie du Nord). En hommage à Jacques Cauvin. Oxford: Archaeopress. BAR International Series 1843. Pp. 21–32.
46	Mureybet	36°04'06''	38°05'26''	MC-862	9130	150	no information	Cauvin J (1977) Les fouilles de Mureybet (1971-1974) et leur signification pour les origines de la Sédentarisation au Proche-Orient. The Annual of the American Schools of Oriental Research 44: 19–48.
47	Mureybet	36°04'06''	38°05'26''	MC-863	9030	150	no information	Cauvin J (1977) Les fouilles de Mureybet (1971-1974) et leur signification pour les origines de la Sédentarisation au Proche-Orient. The Annual of the American Schools of Oriental Research 44: 19–48.
48	Mureybet	36°04'06''	38°05'26''	MC-737	8910	150	no information	Cauvin J (1977) Les fouilles de Mureybet (1971-1974) et leur signification pour les origines de la Sédentarisation au Proche-Orient. The Annual of the American Schools of Oriental Research 44: 19–48.
49	Qaramel	36°22'40''	37°16'30''	Gd-12652	10090	100	charcoal	Mazurowski RF, Michczynska DJ, Pazdur A, Piotrowska N (2009) Chronology of the Early Pre-Pottery Neolithic Settlement Tell Qaramel, Northern Syria, in the Light of Radiocarbon Dating. Radiocarbon 51/2: 771–781.
50	Qaramel	36°22'40''	37°16'30''	Gd-12651	10080	90	charcoal	Mazurowski RF, Michczynska DJ, Pazdur A, Piotrowska N (2009) Chronology of the Early Pre-Pottery Neolithic Settlement Tell Qaramel, Northern Syria, in the Light of Radiocarbon Dating. Radiocarbon 51/2: 771–781.
51	Qaramel	36°22'40''	37°16'30''	Gd-16285	10050	140	charcoal	Mazurowski RF, Michczynska DJ, Pazdur A, Piotrowska N (2009) Chronology of the Early Pre-Pottery Neolithic Settlement Tell Qaramel, Northern Syria, in the Light of Radiocarbon Dating. Radiocarbon 51/2: 771–781.
52	Qaramel	36°22'40''	37°16'30''	Gd-12510	10015	90	charcoal	Mazurowski RF, Michczynska DJ, Pazdur A, Piotrowska N (2009) Chronology of the Early Pre-Pottery Neolithic Settlement Tell Qaramel, Northern Syria, in the Light of Radiocarbon Dating. Radiocarbon 51/2: 771–781.
53	Qaramel	36°22'40''	37°16'30''	Gd-30004	9990	120	charcoal	Mazurowski RF, Michczynska DJ, Pazdur A, Piotrowska N (2009) Chronology of the Early Pre-Pottery Neolithic Settlement Tell Qaramel, Northern Syria, in the Light of Radiocarbon Dating. Radiocarbon 51/2: 771–781.
54	Qaramel	36°22'40''	37°16'30''	GdS-364	9980	70	charcoal	Mazurowski RF, Michczynska DJ, Pazdur A, Piotrowska N (2009) Chronology of the Early Pre-Pottery Neolithic Settlement Tell Qaramel, Northern Syria, in the Light of Radiocarbon Dating. Radiocarbon 51/2: 771–781.
55	Qaramel	36°22'40''	37°16'30''	Gd-12819	9950	110	charcoal	Mazurowski RF, Michczynska DJ, Pazdur A, Piotrowska N (2009) Chronology of the Early Pre-Pottery Neolithic Settlement Tell Qaramel, Northern Syria, in the Light of Radiocarbon Dating. Radiocarbon 51/2: 771–781.
56	Qaramel	36°22'40''	37°16'30''	Gd-12820	9880	80	charcoal	Mazurowski RF, Michczynska DJ, Pazdur A, Piotrowska N (2009) Chronology of the Early Pre-Pottery Neolithic Settlement Tell Qaramel, Northern Syria, in the Light of Radiocarbon Dating. Radiocarbon 51/2: 771–781.
57	Qaramel	36°22'40''	37°16'30''	Gd-12816	9870	95	charcoal	Mazurowski RF, Michczynska DJ, Pazdur A, Piotrowska N (2009) Chronology of the Early Pre-Pottery Neolithic Settlement Tell Qaramel, Northern Syria, in the Light of Radiocarbon Dating. Radiocarbon 51/2: 771–781.
58	Qaramel	36°22'40''	37°16'30''	GdA-466	9850	110	charcoal	Mazurowski RF, Michczynska DJ, Pazdur A, Piotrowska N (2009) Chronology of the Early Pre-Pottery Neolithic Settlement Tell Qaramel, Northern Syria, in the Light of Radiocarbon Dating. Radiocarbon 51/2: 771–781.
59	Qaramel	36°22'40''	37°16'30''	Gd-30007	9850	160	charcoal	Mazurowski RF, Michczynska DJ, Pazdur A, Piotrowska N (2009) Chronology of the Early Pre-Pottery Neolithic Settlement Tell Qaramel, Northern Syria, in the Light of Radiocarbon Dating. Radiocarbon 51/2: 771–781.
60	Qaramel	36°22'40''	37°16'30''	GdS-362	9840	70	charcoal	Mazurowski RF, Michczynska DJ, Pazdur A, Piotrowska N (2009) Chronology of the Early Pre-Pottery Neolithic Settlement Tell Qaramel, Northern Syria, in the Light of Radiocarbon Dating. Radiocarbon 51/2: 771–781.
61	Qaramel	36°22'40''	37°16'30''	Gd-12649	9830	100	charcoal	Mazurowski RF, Michczynska DJ, Pazdur A, Piotrowska N (2009) Chronology of the Early Pre-Pottery Neolithic Settlement Tell Qaramel, Northern Syria, in the Light of Radiocarbon Dating. Radiocarbon 51/2: 771–781.
62	Qaramel	36°22'40''	37°16'30''	GdS-361	9770	110	charcoal	Mazurowski RF, Michczynska DJ, Pazdur A, Piotrowska N (2009) Chronology of the Early Pre-Pottery Neolithic Settlement Tell Qaramel, Northern Syria, in the Light of Radiocarbon Dating. Radiocarbon 51/2: 771–781.
63	Qaramel	36°22'40''	37°16'30''	GdS-359	9710	70	charcoal	Mazurowski RF, Michczynska DJ, Pazdur A, Piotrowska N (2009) Chronology of the Early Pre-Pottery Neolithic Settlement Tell Qaramel, Northern Syria, in the Light of Radiocarbon Dating. Radiocarbon 51/2: 771–781.
64	Qaramel	36°22'40''	37°16'30''	Gd-30017	9690	100	charcoal	Mazurowski RF, Michczynska DJ, Pazdur A, Piotrowska N (2009) Chronology of the Early Pre-Pottery Neolithic Settlement Tell Qaramel, Northern Syria, in the Light of Radiocarbon Dating. Radiocarbon 51/2: 771–781.
65	Qaramel	36°22'40''	37°16'30''	GdS-358	9640	60	charcoal	Mazurowski RF, Michczynska DJ, Pazdur A, Piotrowska N (2009) Chronology of the Early Pre-Pottery Neolithic Settlement Tell Qaramel, Northern Syria, in the Light of Radiocarbon Dating. Radiocarbon 51/2: 771–781.
66	Qaramel	36°22'40''	37°16'30''	GdS-363	9550	65	charcoal	Mazurowski RF, Michczynska DJ, Pazdur A, Piotrowska N (2009) Chronology of the Early Pre-Pottery Neolithic Settlement Tell Qaramel, Northern Syria, in the Light of Radiocarbon Dating. Radiocarbon 51/2: 771–781.
67	Qaramel	36°22'40''	37°16'30''	GdS-360	9520	70	charcoal	Mazurowski RF, Michczynska DJ, Pazdur A, Piotrowska N (2009) Chronology of the Early Pre-Pottery Neolithic Settlement Tell Qaramel, Northern Syria, in the Light of Radiocarbon Dating. Radiocarbon 51/2: 771–781.
68	Qaramel	36°22'40''	37°16'30''	Gd-12817	9420	100	charcoal	Mazurowski RF, Michczynska DJ, Pazdur A, Piotrowska N (2009) Chronology of the Early Pre-Pottery Neolithic Settlement Tell Qaramel, Northern Syria, in the Light of Radiocarbon Dating. Radiocarbon 51/2: 771–781.
69	Abr 3	36°41'01''	38°05'37''	Ly-5237	9730	50	seed, graines	Thaer Yartah (personal communication)
70	Abr 3	36°41'01''	38°05'37''	Ly-2805	9705	60	seed, graines	Thaer Yartah (personal communication)
71	Dja'de	36°38'35''	38°12'28''	Ly-2604	9780	65	seed	Coqueugniot E (2014) Dja'de (Syrie) et les représentations symboliques au IXe millénaire cal. BC. In: Manen C, Perrin T, Guilaine J, editors. La transition néolithique en Méditerranée. Archives d'Ecologie Préhistorique. Paris: Éditions Errance. Pp. 91–108.
72	Dja'de	36°38'35''	38°12'28''	Ly-12110	9570	50	charcoal	Coqueugniot E (2014) Dja'de (Syrie) et les représentations symboliques au IXe millénaire cal. BC. In: Manen C, Perrin T, Guilaine J, editors. La transition néolithique en Méditerranée. Archives d'Ecologie Préhistorique. Paris: Éditions Errance. Pp. 91–108.
73	Dja'de	36°38'35''	38°12'28''	Ly-2603	9560	65	seed	Coqueugniot E (2014) Dja'de (Syrie) et les représentations symboliques au IXe millénaire cal. BC. In: Manen C, Perrin T, Guilaine J, editors. La transition néolithique en Méditerranée. Archives d'Ecologie Préhistorique. Paris: Éditions Errance. Pp. 91–108.
74	Dja'de	36°38'35''	38°12'28''	Ly-11329	9480	50	charcoal	Coqueugniot E (2014) Dja'de (Syrie) et les représentations symboliques au IXe millénaire cal. BC. In: Manen C, Perrin T, Guilaine J, editors. La transition néolithique en Méditerranée. Archives d'Ecologie Préhistorique. Paris: Éditions Errance. Pp. 91–108.
75	Dja'de	36°38'35''	38°12'28''	Ly-11330	9410	50	charcoal	Coqueugniot E (2014) Dja'de (Syrie) et les représentations symboliques au IXe millénaire cal. BC. In: Manen C, Perrin T, Guilaine J, editors. La transition néolithique en Méditerranée. Archives d'Ecologie Préhistorique. Paris: Éditions Errance. Pp. 91–108.
76	Dja'de	36°38'35''	38°12'28''	Ly-8842	9370	75	charcoal	Coqueugniot E (2014) Dja'de (Syrie) et les représentations symboliques au IXe millénaire cal. BC. In: Manen C, Perrin T, Guilaine J, editors. La transition néolithique en Méditerranée. Archives d'Ecologie Préhistorique. Paris: Éditions Errance. Pp. 91–108.
77	Dja'de	36°38'35''	38°12'28''	Ly-12112	9290	45	charcoal	Coqueugniot E (2014) Dja'de (Syrie) et les représentations symboliques au IXe millénaire cal. BC. In: Manen C, Perrin T, Guilaine J, editors. La transition néolithique en Méditerranée. Archives d'Ecologie Préhistorique. Paris: Éditions Errance. Pp. 91–108.
78	Dja'de	36°38'35''	38°12'28''	Ly-8841	9280	60	charcoal	Coqueugniot E (2014) Dja'de (Syrie) et les représentations symboliques au IXe millénaire cal. BC. In: Manen C, Perrin T, Guilaine J, editors. La transition néolithique en Méditerranée. Archives d'Ecologie Préhistorique. Paris: Éditions Errance. Pp. 91–108.
79	Dja'de	36°38'35''	38°12'28''	Ly-10846	9250	55	charcoal	Coqueugniot E (2014) Dja'de (Syrie) et les représentations symboliques au IXe millénaire cal. BC. In: Manen C, Perrin T, Guilaine J, editors. La transition néolithique en Méditerranée. Archives d'Ecologie Préhistorique. Paris: Éditions Errance. Pp. 91–108.
80	Dja'de	36°38'35''	38°12'28''	Ly-8844	9245	65	charcoal	Coqueugniot E (2014) Dja'de (Syrie) et les représentations symboliques au IXe millénaire cal. BC. In: Manen C, Perrin T, Guilaine J, editors. La transition néolithique en Méditerranée. Archives d'Ecologie Préhistorique. Paris: Éditions Errance. Pp. 91–108.
81	Dja'de	36°38'35''	38°12'28''	Ly-10847	9210	55	charcoal	Coqueugniot E (2014) Dja'de (Syrie) et les représentations symboliques au IXe millénaire cal. BC. In: Manen C, Perrin T, Guilaine J, editors. La transition néolithique en Méditerranée. Archives d'Ecologie Préhistorique. Paris: Éditions Errance. Pp. 91–108.
82	Dja'de	36°38'35''	38°12'28''	Ly-10849	9210	95	charcoal	Coqueugniot E (2014) Dja'de (Syrie) et les représentations symboliques au IXe millénaire cal. BC. In: Manen C, Perrin T, Guilaine J, editors. La transition néolithique en Méditerranée. Archives d'Ecologie Préhistorique. Paris: Éditions Errance. Pp. 91–108.
83	Dja'de	36°38'35''	38°12'28''	UtC-2369	9200	100	charcoal	Coqueugniot E (2014) Dja'de (Syrie) et les représentations symboliques au IXe millénaire cal. BC. In: Manen C, Perrin T, Guilaine J, editors. La transition néolithique en Méditerranée. Archives d'Ecologie Préhistorique. Paris: Éditions Errance. Pp. 91–108.
84	Dja'de	36°38'35''	38°12'28''	Ly-8843	9190	65	charcoal	Coqueugniot E (2014) Dja'de (Syrie) et les représentations symboliques au IXe millénaire cal. BC. In: Manen C, Perrin T, Guilaine J, editors. La transition néolithique en Méditerranée. Archives d'Ecologie Préhistorique. Paris: Éditions Errance. Pp. 91–108.
85	Dja'de	36°38'35''	38°12'28''	Ly-10845	9175	55	charcoal	Coqueugniot E (2014) Dja'de (Syrie) et les représentations symboliques au IXe millénaire cal. BC. In: Manen C, Perrin T, Guilaine J, editors. La transition néolithique en Méditerranée. Archives d'Ecologie Préhistorique. Paris: Éditions Errance. Pp. 91–108.
86	Dja'de	36°38'35''	38°12'28''	Ly-5822	9160	75	charcoal	Coqueugniot E (2014) Dja'de (Syrie) et les représentations symboliques au IXe millénaire cal. BC. In: Manen C, Perrin T, Guilaine J, editors. La transition néolithique en Méditerranée. Archives d'Ecologie Préhistorique. Paris: Éditions Errance. Pp. 91–108.
87	Dja'de	36°38'35''	38°12'28''	Ly-10848	9150	55	charcoal	Coqueugniot E (2014) Dja'de (Syrie) et les représentations symboliques au IXe millénaire cal. BC. In: Manen C, Perrin T, Guilaine J, editors. La transition néolithique en Méditerranée. Archives d'Ecologie Préhistorique. Paris: Éditions Errance. Pp. 91–108.
88	Dja'de	36°38'35''	38°12'28''	Ly-11328	9145	50	charcoal	Coqueugniot E (2014) Dja'de (Syrie) et les représentations symboliques au IXe millénaire cal. BC. In: Manen C, Perrin T, Guilaine J, editors. La transition néolithique en Méditerranée. Archives d'Ecologie Préhistorique. Paris: Éditions Errance. Pp. 91–108.
89	Dja'de	36°38'35''	38°12'28''	Ly-6165	9100	80	charcoal	Coqueugniot E (2014) Dja'de (Syrie) et les représentations symboliques au IXe millénaire cal. BC. In: Manen C, Perrin T, Guilaine J, editors. La transition néolithique en Méditerranée. Archives d'Ecologie Préhistorique. Paris: Éditions Errance. Pp. 91–108.
90	Dja'de	36°38'35''	38°12'28''	Ly-6166	8990	100	charcoal	Coqueugniot E (2014) Dja'de (Syrie) et les représentations symboliques au IXe millénaire cal. BC. In: Manen C, Perrin T, Guilaine J, editors. La transition néolithique en Méditerranée. Archives d'Ecologie Préhistorique. Paris: Éditions Errance. Pp. 91–108.
91	Göbekli	37°13'22.81''	38°55'20.51''	UGAMS-10796	9990	30	charcoal (Pistacia Atl., Prunus Amygdalus, undet.)	Dietrich O, Köksal-Schmidt Ç, Notroff J, Schmidt K (2013) Establishing a Radiocarbon Sequence for Göbekli Tepe. State of Research and New Data. Neo-Lithics 1/13: 36–41.
92	Göbekli	37°13'22.81''	38°55'20.51''	KIA-44149	9984	42	charcoal-organux remains in wall plaster	Dietrich O, Köksal-Schmidt Ç, Notroff J, Schmidt K (2013) Establishing a Radiocarbon Sequence for Göbekli Tepe. State of Research and New Data. Neo-Lithics 1/13: 36–41.
93	Göbekli	37°13'22.81''	38°55'20.51''	UGAMS-10795	9970	30	charcoal (Pistacia Atl., Prunus Amygdalus, undet.)	Dietrich O, Köksal-Schmidt Ç, Notroff J, Schmidt K (2013) Establishing a Radiocarbon Sequence for Göbekli Tepe. State of Research and New Data. Neo-Lithics 1/13: 36–41.
94	Göbekli	37°13'22.81''	38°55'20.51''	UGAMS-10799	9960	30	charcoal-Pistacia, Prunus, undet, frags of branches	Dietrich O, Köksal-Schmidt Ç, Notroff J, Schmidt K (2013) Establishing a Radiocarbon Sequence for Göbekli Tepe. State of Research and New Data. Neo-Lithics 1/13: 36–41.
95	Göbekli	37°13'22.81''	38°55'20.51''	KIA-44701	9800	120	collagen from cattle tooth	Dietrich O, Köksal-Schmidt Ç, Notroff J, Schmidt K (2013) Establishing a Radiocarbon Sequence for Göbekli Tepe. State of Research and New Data. Neo-Lithics 1/13: 36–41.
96	Göbekli	37°13'22.81''	38°55'20.51''	UGAMS-10797	9700	30	charcoal-Pistacia Atlantica, frags of branches	Dietrich O, Köksal-Schmidt Ç, Notroff J, Schmidt K (2013) Establishing a Radiocarbon Sequence for Göbekli Tepe. State of Research and New Data. Neo-Lithics 1/13: 36–41.
97	Göbekli	37°13'22.81''	38°55'20.51''	Hd-20036	9559	53	charcoal-Pistacia sp., Amygdalus cp	Kromer B, Schmidt K (1998) Two Radiocarbon Dates from Göbekli Tepe, South Eastern Turkey. Neo-Lithics 3: 8–9.
98	Göbekli	37°13'22.81''	38°55'20.51''	UGAMS-10798	9540	30	no information	Dietrich O, Köksal-Schmidt Ç, Notroff J, Schmidt K (2013) Establishing a Radiocarbon Sequence for Göbekli Tepe. State of Research and New Data. Neo-Lithics 1/13: 36–41.
99	Göbekli	37°13'22.81''	38°55'20.51''	Hd-20025	9452	73	charcoal-Pistacia sp., Amygdalus cp	Kromer B, Schmidt K (1998) Two Radiocarbon Dates from Göbekli Tepe, South Eastern Turkey. Neo-Lithics 3: 8–9.
100	Göbekli	37°13'22.81''	38°55'20.51''	KIA-28407A	9250	55	charcoal from soil sample	Dietrich O, Köksal-Schmidt Ç, Notroff J, Schmidt K (2013) Establishing a Radiocarbon Sequence for Göbekli Tepe. State of Research and New Data. Neo-Lithics 1/13: 36–41.
101	Nevalı Çori	37°33'44''	38°30'27''	OxA-8303	9280	55	Human bone	Thissen L (2002) CANeW 14C databases and 14C charts, Anatolia, 10000 - 5000 cal BC. In: Gérard F, Thissen L, editors. The Neolithic of Central Anatolia. Internal Developments and External Relations During the 9th - 6th Millennia cal BC. Proceedings of the CANeW Table Ronde, Istanbul 23-24 November 2001. Istanbul: Ege Publishing Co. Pp. 299–337.
102	Nevalı Çori	37°33'44''	38°30'27''	KIA-14756	9263	42	bone-animal	Grupe G, Peters J (2008) Feeding humans and animals at Pre-Pottery Neolithic Nevali Çori (SE-Anatolia) as evidenced by stable isotope analysis. In: Vila E, Gourichon, L, Choyke M, Buitenhuis H, editors. Archaeology of the Near East VIII. Proceedings of the eighth international Symposium on the Archaeolozoology of southwestern Asia and adjacent areas. Tome I. Lyon: TMO 49: 199–217.
103	Nevalı Çori	37°33'44''	38°30'27''	Hd-16782-351	9243	55	Cereal or charcoal	Grupe G, Peters J (2008) Feeding humans and animals at Pre-Pottery Neolithic Nevali Çori (SE-Anatolia) as evidenced by stable isotope analysis. In: Vila E, Gourichon, L, Choyke M, Buitenhuis H, editors. Archaeology of the Near East VIII. Proceedings of the eighth international Symposium on the Archaeolozoology of southwestern Asia and adjacent areas. Tome I. Lyon: TMO 49: 199–217.
104	Nevalı Çori	37°33'44''	38°30'27''	Hd-16783-769	9212	76	Cereal or charcoal	Grupe G, Peters J (2008) Feeding humans and animals at Pre-Pottery Neolithic Nevali Çori (SE-Anatolia) as evidenced by stable isotope analysis. In: Vila E, Gourichon, L, Choyke M, Buitenhuis H, editors. Archaeology of the Near East VIII. Proceedings of the eighth international Symposium on the Archaeolozoology of southwestern Asia and adjacent areas. Tome I. Lyon: TMO 49: 199–217.
105	Nevalı Çori	37°33'44''	38°30'27''	KIA-14762	9207	43	bone-animal	Grupe G, Peters J (2008) Feeding humans and animals at Pre-Pottery Neolithic Nevali Çori (SE-Anatolia) as evidenced by stable isotope analysis. In: Vila E, Gourichon, L, Choyke M, Buitenhuis H, editors. Archaeology of the Near East VIII. Proceedings of the eighth international Symposium on the Archaeolozoology of southwestern Asia and adjacent areas. Tome I. Lyon: TMO 49: 199–217.
106	Nevalı Çori	37°33'44''	38°30'27''	OxA-8302	9205	55	Human bone	Thissen L (2002) CANeW 14C databases and 14C charts, Anatolia, 10000 - 5000 cal BC. In: Gérard F, Thissen L, editors. The Neolithic of Central Anatolia. Internal Developments and External Relations During the 9th - 6th Millennia cal BC. Proceedings of the CANeW Table Ronde, Istanbul 23-24 November 2001. Istanbul: Ege Publishing Co. Pp. 299–337.
107	Nevalı Çori	37°33'44''	38°30'27''	OxA-8235	9180	60	Human bone	Thissen L (2002) CANeW 14C databases and 14C charts, Anatolia, 10000 - 5000 cal BC. In: Gérard F, Thissen L, editors. The Neolithic of Central Anatolia. Internal Developments and External Relations During the 9th - 6th Millennia cal BC. Proceedings of the CANeW Table Ronde, Istanbul 23-24 November 2001. Istanbul: Ege Publishing Co. Pp. 299–337.
108	Nevalı Çori	37°33'44''	38°30'27''	KIA-14760	9100	43	bone-animal	Grupe G, Peters J (2008) Feeding humans and animals at Pre-Pottery Neolithic Nevali Çori (SE-Anatolia) as evidenced by stable isotope analysis. In: Vila E, Gourichon, L, Choyke M, Buitenhuis H, editors. Archaeology of the Near East VIII. Proceedings of the eighth international Symposium on the Archaeolozoology of southwestern Asia and adjacent areas. Tome I. Lyon: TMO 49: 199–217.
109	Nevalı Çori	37°33'44''	38°30'27''	KIA-14757	9020	41	bone-animal	Grupe G, Peters J (2008) Feeding humans and animals at Pre-Pottery Neolithic Nevali Çori (SE-Anatolia) as evidenced by stable isotope analysis. In: Vila E, Gourichon, L, Choyke M, Buitenhuis H, editors. Archaeology of the Near East VIII. Proceedings of the eighth international Symposium on the Archaeolozoology of southwestern Asia and adjacent areas. Tome I. Lyon: TMO 49: 199–217.
110	Nevalı Çori	37°33'44''	38°30'27''	OxA-8382	8990	90	Human bone	Grupe G, Peters J (2008) Feeding humans and animals at Pre-Pottery Neolithic Nevali Çori (SE-Anatolia) as evidenced by stable isotope analysis. In: Vila E, Gourichon, L, Choyke M, Buitenhuis H, editors. Archaeology of the Near East VIII. Proceedings of the eighth international Symposium on the Archaeolozoology of southwestern Asia and adjacent areas. Tome I. Lyon: TMO 49: 199–217.
111	Nevalı Çori	37°33'44''	38°30'27''	OxA-8236	8960	60	Human bone	Thissen L (2002) CANeW 14C databases and 14C charts, Anatolia, 10000 - 5000 cal BC. In: Gérard F, Thissen L, editors. The Neolithic of Central Anatolia. Internal Developments and External Relations During the 9th - 6th Millennia cal BC. Proceedings of the CANeW Table Ronde, Istanbul 23-24 November 2001. Istanbul: Ege Publishing Co. Pp. 299–337.
112	Nevalı Çori	37°33'44''	38°30'27''	OxA-8234	8930	60	Human bone	Thissen L (2002) CANeW 14C databases and 14C charts, Anatolia, 10000 - 5000 cal BC. In: Gérard F, Thissen L, editors. The Neolithic of Central Anatolia. Internal Developments and External Relations During the 9th - 6th Millennia cal BC. Proceedings of the CANeW Table Ronde, Istanbul 23-24 November 2001. Istanbul: Ege Publishing Co. Pp. 299–337.
113	Nevalı Çori	37°33'44''	38°30'27''	KIA-14758	8864	48	bone-animal	Grupe G, Peters J (2008) Feeding humans and animals at Pre-Pottery Neolithic Nevali Çori (SE-Anatolia) as evidenced by stable isotope analysis. In: Vila E, Gourichon, L, Choyke M, Buitenhuis H, editors. Archaeology of the Near East VIII. Proceedings of the eighth international Symposium on the Archaeolozoology of southwestern Asia and adjacent areas. Tome I. Lyon: TMO 49: 199–217.
114	Nevalı Çori	37°33'44''	38°30'27''	KIA-14761	8778	46	bone-animal	Grupe G, Peters J (2008) Feeding humans and animals at Pre-Pottery Neolithic Nevali Çori (SE-Anatolia) as evidenced by stable isotope analysis. In: Vila E, Gourichon, L, Choyke M, Buitenhuis H, editors. Archaeology of the Near East VIII. Proceedings of the eighth international Symposium on the Archaeolozoology of southwestern Asia and adjacent areas. Tome I. Lyon: TMO 49: 199–217.
115	Nevalı Çori	37°33'44''	38°30'27''	OxA-8381	8710	100	Human bone	Grupe G, Peters J (2008) Feeding humans and animals at Pre-Pottery Neolithic Nevali Çori (SE-Anatolia) as evidenced by stable isotope analysis. In: Vila E, Gourichon, L, Choyke M, Buitenhuis H, editors. Archaeology of the Near East VIII. Proceedings of the eighth international Symposium on the Archaeolozoology of southwestern Asia and adjacent areas. Tome I. Lyon: TMO 49: 199–217.
116	Nevalı Çori	37°33'44''	38°30'27''	OxA-8247	8610	90	Human bone	Grupe G, Peters J (2008) Feeding humans and animals at Pre-Pottery Neolithic Nevali Çori (SE-Anatolia) as evidenced by stable isotope analysis. In: Vila E, Gourichon, L, Choyke M, Buitenhuis H, editors. Archaeology of the Near East VIII. Proceedings of the eighth international Symposium on the Archaeolozoology of southwestern Asia and adjacent areas. Tome I. Lyon: TMO 49: 199–217.
117	Nevalı Çori	37°33'44''	38°30'27''	KIA-14759	8210	130	bone	Thissen L (2002) CANeW 14C databases and 14C charts, Anatolia, 10000 - 5000 cal BC. In: Gérard F, Thissen L, editors. The Neolithic of Central Anatolia. Internal Developments and External Relations During the 9th - 6th Millennia cal BC. Proceedings of the CANeW Table Ronde, Istanbul 23-24 November 2001. Istanbul: Ege Publishing Co. Pp. 299–337.
118	Abu Hureyra	35°52′06''	38°23'36''	OxA-881	8870	100	bone-ovicaprine	Moore AMT (1992) The impact of accelerator dating at the early village of Abu Hureyra on the Euphrates. Radiocarbon 34/3: 850–858.
119	Abu Hureyra	35°52′06''	38°23'36''	BM-1423	8676	72	charcoal	Moore AMT (1992) The impact of accelerator dating at the early village of Abu Hureyra on the Euphrates. Radiocarbon 34/3: 850–858.
120	Abu Hureyra	35°52′06''	38°23'36''	BM-1120	8666	66	charcoal	Moore AMT (1992) The impact of accelerator dating at the early village of Abu Hureyra on the Euphrates. Radiocarbon 34/3: 850–858.
121	Abu Hureyra	35°52′06''	38°23'36''	Ox-2169	8640	110	seed-einkorn/barley	Moore AMT (1992) The impact of accelerator dating at the early village of Abu Hureyra on the Euphrates. Radiocarbon 34/3: 850–858.
122	Abu Hureyra	35°52′06''	38°23'36''	BM-1722R	8640	100	charcoal	Moore AMT (1992) The impact of accelerator dating at the early village of Abu Hureyra on the Euphrates. Radiocarbon 34/3: 850–858.
123	Abu Hureyra	35°52′06''	38°23'36''	OxA-879	8570	130	bone, wild onagger	Moore AMT (1992) The impact of accelerator dating at the early village of Abu Hureyra on the Euphrates. Radiocarbon 34/3: 850–858.
124	Abu Hureyra	35°52′06''	38°23'36''	OxA-1190	8500	120	seed, emmer/einkorn	Moore AMT (1992) The impact of accelerator dating at the early village of Abu Hureyra on the Euphrates. Radiocarbon 34/3: 850–858.
125	Abu Hureyra	35°52′06''	38°23'36''	OxA-876	8500	90	bone-equus asinus or onagger wild	Moore AMT (1992) The impact of accelerator dating at the early village of Abu Hureyra on the Euphrates. Radiocarbon 34/3: 850–858.
126	Abu Hureyra	35°52′06''	38°23'36''	BM-1721	8490	110	charcoal	Moore AMT (1992) The impact of accelerator dating at the early village of Abu Hureyra on the Euphrates. Radiocarbon 34/3: 850–858.
127	Abu Hureyra	35°52′06''	38°23'36''	OxA-878	8490	110	bone-equus asinus or onagger wild	Moore AMT (1992) The impact of accelerator dating at the early village of Abu Hureyra on the Euphrates. Radiocarbon 34/3: 850–858.
128	Abu Hureyra	35°52′06''	38°23'36''	BM-1425	8393	72	charcoal	Moore AMT (1992) The impact of accelerator dating at the early village of Abu Hureyra on the Euphrates. Radiocarbon 34/3: 850–858.
129	Abu Hureyra	35°52′06''	38°23'36''	OxA-2168	8330	100	charcoal-twig	Moore AMT (1992) The impact of accelerator dating at the early village of Abu Hureyra on the Euphrates. Radiocarbon 34/3: 850–858.
130	Abu Hureyra	35°52′06''	38°23'36''	OxA-1227	8320	80	charcoal	Moore AMT (1992) The impact of accelerator dating at the early village of Abu Hureyra on the Euphrates. Radiocarbon 34/3: 850–858.
131	Abu Hureyra	35°52′06''	38°23'36''	OxA-877	8300	150	bone, sheep/goat	Moore AMT (1992) The impact of accelerator dating at the early village of Abu Hureyra on the Euphrates. Radiocarbon 34/3: 850–858.
132	Abu Hureyra	35°52′06''	38°23'36''	OxA-7122	8290	75	seed, dom. einkorn	Moore AMT (1992) The impact of accelerator dating at the early village of Abu Hureyra on the Euphrates. Radiocarbon 34/3: 850–858.
133	Abu Hureyra	35°52′06''	38°23'36''	OxA-5843	8275	65	seed, dom-rye	Moore AMT (1992) The impact of accelerator dating at the early village of Abu Hureyra on the Euphrates. Radiocarbon 34/3: 850–858.
134	Abu Hureyra	35°52′06''	38°23'36''	OxA-2167	8270	100	seed	Moore AMT (1992) The impact of accelerator dating at the early village of Abu Hureyra on the Euphrates. Radiocarbon 34/3: 850–858.
135	Abu Hureyra	35°52′06''	38°23'36''	OxA-5842	8260	75	seed, splt/br wheat	Moore AMT (1992) The impact of accelerator dating at the early village of Abu Hureyra on the Euphrates. Radiocarbon 34/3: 850–858.
136	Abu Hureyra	35°52′06''	38°23'36''	OxA-6419	8230	80	seed, dom. emmer	Moore AMT (1992) The impact of accelerator dating at the early village of Abu Hureyra on the Euphrates. Radiocarbon 34/3: 850–858.
137	Abu Hureyra	35°52′06''	38°23'36''	BM-1424	8190	77	charcoal	Moore AMT (1992) The impact of accelerator dating at the early village of Abu Hureyra on the Euphrates. Radiocarbon 34/3: 850–858.
138	Abu Hureyra	35°52′06''	38°23'36''	OxA-1930	8180	100	seed-secale cereale & wild grain/wild cereals	Moore AMT (1992) The impact of accelerator dating at the early village of Abu Hureyra on the Euphrates. Radiocarbon 34/3: 850–858.
139	Abu Hureyra	35°52′06''	38°23'36''	OxA-6417	8170	90	seed, dom. wheat	Moore AMT (1992) The impact of accelerator dating at the early village of Abu Hureyra on the Euphrates. Radiocarbon 34/3: 850–858.
140	Abu Hureyra	35°52′06''	38°23'36''	OxA-6336	8140	90	seed, dom.einkorn	Moore AMT (1992) The impact of accelerator dating at the early village of Abu Hureyra on the Euphrates. Radiocarbon 34/3: 850–858.
141	Abu Hureyra	35°52′06''	38°23'36''	OxA-6418	8115	80	seed, dom. Barley	Moore AMT (1992) The impact of accelerator dating at the early village of Abu Hureyra on the Euphrates. Radiocarbon 34/3: 850–858.
142	Abu Hureyra	35°52′06''	38°23'36''	BM-1724	8020	100	charcoal	Moore AMT (1992) The impact of accelerator dating at the early village of Abu Hureyra on the Euphrates. Radiocarbon 34/3: 850–858.
143	Abu Hureyra	35°52′06''	38°23'36''	OxA-1931	7890	90	seed-domestique/domestique wheat	Moore AMT (1992) The impact of accelerator dating at the early village of Abu Hureyra on the Euphrates. Radiocarbon 34/3: 850–858.
144	Halula	36°24'59''	38°11'25''	Beta-90618	8810	80	charred material	Molist M, Vicente O, Barceló JA (2013). La serie de dataciones absolutas C14 del yacimiento de Tell Halula (Valle del Éufrates, Siria). In: Molist M editor. Tell Halula: un poblado de los primeros agricultores en el valle del Éufrates, Siria. Tomo I. Madrid: Ministerio de Edicación, Cultura y Deporte. pp. 87–93.
145	Halula	36°24'59''	38°11'25''	Beta-80636	8750	60	charred material	Molist M, Vicente O, Barceló JA (2013). La serie de dataciones absolutas C14 del yacimiento de Tell Halula (Valle del Éufrates, Siria). In: Molist M editor. Tell Halula: un poblado de los primeros agricultores en el valle del Éufrates, Siria. Tomo I. Madrid: Ministerio de Edicación, Cultura y Deporte. pp. 87–93.
146	Halula	36°24'59''	38°11'25''	Beta-101603	8710	70	charred material	Molist M, Vicente O, Barceló JA (2013). La serie de dataciones absolutas C14 del yacimiento de Tell Halula (Valle del Éufrates, Siria). In: Molist M editor. Tell Halula: un poblado de los primeros agricultores en el valle del Éufrates, Siria. Tomo I. Madrid: Ministerio de Edicación, Cultura y Deporte. pp. 87–93.
147	Halula	36°24'59''	38°11'25''	Beta-58928	8700	60	charcoal	Molist M, Vicente O, Barceló JA (2013). La serie de dataciones absolutas C14 del yacimiento de Tell Halula (Valle del Éufrates, Siria). In: Molist M editor. Tell Halula: un poblado de los primeros agricultores en el valle del Éufrates, Siria. Tomo I. Madrid: Ministerio de Edicación, Cultura y Deporte. pp. 87–93.
148	Halula	36°24'59''	38°11'25''	Beta-50856	8655	75	charcoal	Molist M, Vicente O, Barceló JA (2013). La serie de dataciones absolutas C14 del yacimiento de Tell Halula (Valle del Éufrates, Siria). In: Molist M editor. Tell Halula: un poblado de los primeros agricultores en el valle del Éufrates, Siria. Tomo I. Madrid: Ministerio de Edicación, Cultura y Deporte. pp. 87–93.
149	Halula	36°24'59''	38°11'25''	Beta-101602	8630	70	charred material	Molist M, Vicente O, Barceló JA (2013). La serie de dataciones absolutas C14 del yacimiento de Tell Halula (Valle del Éufrates, Siria). In: Molist M editor. Tell Halula: un poblado de los primeros agricultores en el valle del Éufrates, Siria. Tomo I. Madrid: Ministerio de Edicación, Cultura y Deporte. pp. 87–93.
150	Halula	36°24'59''	38°11'25''	Beta-206829	8500	40	charcoal	Molist M, Vicente O, Barceló JA (2013). La serie de dataciones absolutas C14 del yacimiento de Tell Halula (Valle del Éufrates, Siria). In: Molist M editor. Tell Halula: un poblado de los primeros agricultores en el valle del Éufrates, Siria. Tomo I. Madrid: Ministerio de Edicación, Cultura y Deporte. pp. 87–93.
151	Halula	36°24'59''	38°11'25''	Beta-206822	8500	50	seed	Molist M, Vicente O, Barceló JA (2013). La serie de dataciones absolutas C14 del yacimiento de Tell Halula (Valle del Éufrates, Siria). In: Molist M editor. Tell Halula: un poblado de los primeros agricultores en el valle del Éufrates, Siria. Tomo I. Madrid: Ministerio de Edicación, Cultura y Deporte. pp. 87–93.
152	Halula	36°24'59''	38°11'25''	Beta-206821	8490	40	seeds	Molist M, Vicente O, Barceló JA (2013). La serie de dataciones absolutas C14 del yacimiento de Tell Halula (Valle del Éufrates, Siria). In: Molist M editor. Tell Halula: un poblado de los primeros agricultores en el valle del Éufrates, Siria. Tomo I. Madrid: Ministerio de Edicación, Cultura y Deporte. pp. 87–93.
153	Halula	36°24'59''	38°11'25''	Beta-206820	8460	40	seed	Molist M, Vicente O, Barceló JA (2013). La serie de dataciones absolutas C14 del yacimiento de Tell Halula (Valle del Éufrates, Siria). In: Molist M editor. Tell Halula: un poblado de los primeros agricultores en el valle del Éufrates, Siria. Tomo I. Madrid: Ministerio de Edicación, Cultura y Deporte. pp. 87–93.
154	Halula	36°24'59''	38°11'25''	Beta-101606	8450	100	charred material	Molist M, Vicente O, Barceló JA (2013). La serie de dataciones absolutas C14 del yacimiento de Tell Halula (Valle del Éufrates, Siria). In: Molist M editor. Tell Halula: un poblado de los primeros agricultores en el valle del Éufrates, Siria. Tomo I. Madrid: Ministerio de Edicación, Cultura y Deporte. pp. 87–93.
155	Halula	36°24'59''	38°11'25''	Beta-206825	8370	50	seeds	Molist M, Vicente O, Barceló JA (2013). La serie de dataciones absolutas C14 del yacimiento de Tell Halula (Valle del Éufrates, Siria). In: Molist M editor. Tell Halula: un poblado de los primeros agricultores en el valle del Éufrates, Siria. Tomo I. Madrid: Ministerio de Edicación, Cultura y Deporte. pp. 87–93.
156	Halula	36°24'59''	38°11'25''	Beta-101604	8310	110	no information	Molist M, Vicente O, Barceló JA (2013). La serie de dataciones absolutas C14 del yacimiento de Tell Halula (Valle del Éufrates, Siria). In: Molist M editor. Tell Halula: un poblado de los primeros agricultores en el valle del Éufrates, Siria. Tomo I. Madrid: Ministerio de Edicación, Cultura y Deporte. pp. 87–93.
157	Halula	36°24'59''	38°11'25''	Beta-50857	8300	60	charcoal	Molist M, Vicente O, Barceló JA (2013). La serie de dataciones absolutas C14 del yacimiento de Tell Halula (Valle del Éufrates, Siria). In: Molist M editor. Tell Halula: un poblado de los primeros agricultores en el valle del Éufrates, Siria. Tomo I. Madrid: Ministerio de Edicación, Cultura y Deporte. pp. 87–93.
158	Halula	36°24'59''	38°11'25''	Beta-206824	8270	40	seed	Molist M, Vicente O, Barceló JA (2013). La serie de dataciones absolutas C14 del yacimiento de Tell Halula (Valle del Éufrates, Siria). In: Molist M editor. Tell Halula: un poblado de los primeros agricultores en el valle del Éufrates, Siria. Tomo I. Madrid: Ministerio de Edicación, Cultura y Deporte. pp. 87–93.
159	Halula	36°24'59''	38°11'25''	Beta-58930	7990	70	charcoal	Molist M, Vicente O, Barceló JA (2013). La serie de dataciones absolutas C14 del yacimiento de Tell Halula (Valle del Éufrates, Siria). In: Molist M editor. Tell Halula: un poblado de los primeros agricultores en el valle del Éufrates, Siria. Tomo I. Madrid: Ministerio de Edicación, Cultura y Deporte. pp. 87–93.
160	Halula	36°24'59''	38°11'25''	Beta-69593	7760	60	scoot in silt	Molist M, Vicente O, Barceló JA (2013). La serie de dataciones absolutas C14 del yacimiento de Tell Halula (Valle del Éufrates, Siria). In: Molist M editor. Tell Halula: un poblado de los primeros agricultores en el valle del Éufrates, Siria. Tomo I. Madrid: Ministerio de Edicación, Cultura y Deporte. pp. 87–93.
161	Halula	36°24'59''	38°11'25''	Ly-6494	7710	70	charcoal	Molist M, Vicente O, Barceló JA (2013). La serie de dataciones absolutas C14 del yacimiento de Tell Halula (Valle del Éufrates, Siria). In: Molist M editor. Tell Halula: un poblado de los primeros agricultores en el valle del Éufrates, Siria. Tomo I. Madrid: Ministerio de Edicación, Cultura y Deporte. pp. 87–93.
162	Halula	36°24'59''	38°11'25''	Ly-6493	7440	80	charcoal	Molist M, Vicente O, Barceló JA (2013). La serie de dataciones absolutas C14 del yacimiento de Tell Halula (Valle del Éufrates, Siria). In: Molist M editor. Tell Halula: un poblado de los primeros agricultores en el valle del Éufrates, Siria. Tomo I. Madrid: Ministerio de Edicación, Cultura y Deporte. pp. 87–93.
163	Akarçay	36°55'09''	38°01'32.37''	Beta-138584	8750	40	charcoal AMS	Özbaşaran M, Duru G (2011) Akarçay Tepe: a PPNB and PN settlement in Middle Euphrates-Urfa. In: Özdoğan M, Başgelen N, Kuniholm P, editors. The Neolithic in Turkey. Vol. 2. Istanbul: Archaeology and Art Publications. Pp. 165–202.
164	Akarçay	36°55'09''	38°01'32.37''	Beta-174035	8560	40	no information	Özbaşaran M, Duru G (2011) Akarçay Tepe: a PPNB and PN settlement in Middle Euphrates-Urfa. In: Özdoğan M, Başgelen N, Kuniholm P, editors. The Neolithic in Turkey. Vol. 2. Istanbul: Archaeology and Art Publications. Pp. 165–202.
165	Akarçay	36°55'09''	38°01'32.37''	Beta-138583	8390	110	charcoal	Özbaşaran M, Duru G (2011) Akarçay Tepe: a PPNB and PN settlement in Middle Euphrates-Urfa. In: Özdoğan M, Başgelen N, Kuniholm P, editors. The Neolithic in Turkey. Vol. 2. Istanbul: Archaeology and Art Publications. Pp. 165–202.
166	Akarçay	36°55'09''	38°01'32.37''	KIA-31922	8365	40	no information	Özbaşaran M, Duru G (2011) Akarçay Tepe: a PPNB and PN settlement in Middle Euphrates-Urfa. In: Özdoğan M, Başgelen N, Kuniholm P, editors. The Neolithic in Turkey. Vol. 2. Istanbul: Archaeology and Art Publications. Pp. 165–202.
167	Akarçay	36°55'09''	38°01'32.37''	Beta-174037	8310	130	no information	Özbaşaran M, Duru G (2011) Akarçay Tepe: a PPNB and PN settlement in Middle Euphrates-Urfa. In: Özdoğan M, Başgelen N, Kuniholm P, editors. The Neolithic in Turkey. Vol. 2. Istanbul: Archaeology and Art Publications. Pp. 165–202.
168	Akarçay	36°55'09''	38°01'32.37''	KIA-31923	8309	49	no information	Özbaşaran M, Duru G (2011) Akarçay Tepe: a PPNB and PN settlement in Middle Euphrates-Urfa. In: Özdoğan M, Başgelen N, Kuniholm P, editors. The Neolithic in Turkey. Vol. 2. Istanbul: Archaeology and Art Publications. Pp. 165–202.
169	Akarçay	36°55'09''	38°01'32.37''	Beta-174041	8300	40	no information	Özbaşaran M, Duru G (2011) Akarçay Tepe: a PPNB and PN settlement in Middle Euphrates-Urfa. In: Özdoğan M, Başgelen N, Kuniholm P, editors. The Neolithic in Turkey. Vol. 2. Istanbul: Archaeology and Art Publications. Pp. 165–202.
170	Akarçay	36°55'09''	38°01'32.37''	KIA-31915	8293	39	no information	Özbaşaran M, Duru G (2011) Akarçay Tepe: a PPNB and PN settlement in Middle Euphrates-Urfa. In: Özdoğan M, Başgelen N, Kuniholm P, editors. The Neolithic in Turkey. Vol. 2. Istanbul: Archaeology and Art Publications. Pp. 165–202.
171	Akarçay	36°55'09''	38°01'32.37''	KIA-31924	8290	50	no information	Özbaşaran M, Duru G (2011) Akarçay Tepe: a PPNB and PN settlement in Middle Euphrates-Urfa. In: Özdoğan M, Başgelen N, Kuniholm P, editors. The Neolithic in Turkey. Vol. 2. Istanbul: Archaeology and Art Publications. Pp. 165–202.
172	Akarçay	36°55'09''	38°01'32.37''	KIA-31913	8283	41	no information	Özbaşaran M, Duru G (2011) Akarçay Tepe: a PPNB and PN settlement in Middle Euphrates-Urfa. In: Özdoğan M, Başgelen N, Kuniholm P, editors. The Neolithic in Turkey. Vol. 2. Istanbul: Archaeology and Art Publications. Pp. 165–202.
173	Akarçay	36°55'09''	38°01'32.37''	Beta-174036	8260	40	no information	Özbaşaran M, Duru G (2011) Akarçay Tepe: a PPNB and PN settlement in Middle Euphrates-Urfa. In: Özdoğan M, Başgelen N, Kuniholm P, editors. The Neolithic in Turkey. Vol. 2. Istanbul: Archaeology and Art Publications. Pp. 165–202.
174	Akarçay	36°55'09''	38°01'32.37''	KIA-31918	8246	39	no information	Özbaşaran M, Duru G (2011) Akarçay Tepe: a PPNB and PN settlement in Middle Euphrates-Urfa. In: Özdoğan M, Başgelen N, Kuniholm P, editors. The Neolithic in Turkey. Vol. 2. Istanbul: Archaeology and Art Publications. Pp. 165–202.
175	Akarçay	36°55'09''	38°01'32.37''	KIA-31914	8205	35	no information	Özbaşaran M, Duru G (2011) Akarçay Tepe: a PPNB and PN settlement in Middle Euphrates-Urfa. In: Özdoğan M, Başgelen N, Kuniholm P, editors. The Neolithic in Turkey. Vol. 2. Istanbul: Archaeology and Art Publications. Pp. 165–202.
176	Akarçay	36°55'09''	38°01'32.37''	KIA-31926	8199	34	no information	Özbaşaran M, Duru G (2011) Akarçay Tepe: a PPNB and PN settlement in Middle Euphrates-Urfa. In: Özdoğan M, Başgelen N, Kuniholm P, editors. The Neolithic in Turkey. Vol. 2. Istanbul: Archaeology and Art Publications. Pp. 165–202.
177	Akarçay	36°55'09''	38°01'32.37''	KIA-31919	8181	45	no information	Özbaşaran M, Duru G (2011) Akarçay Tepe: a PPNB and PN settlement in Middle Euphrates-Urfa. In: Özdoğan M, Başgelen N, Kuniholm P, editors. The Neolithic in Turkey. Vol. 2. Istanbul: Archaeology and Art Publications. Pp. 165–202.
178	Akarçay	36°55'09''	38°01'32.37''	KIA-31921	8146	36	no information	Özbaşaran M, Duru G (2011) Akarçay Tepe: a PPNB and PN settlement in Middle Euphrates-Urfa. In: Özdoğan M, Başgelen N, Kuniholm P, editors. The Neolithic in Turkey. Vol. 2. Istanbul: Archaeology and Art Publications. Pp. 165–202.
179	Akarçay	36°55'09''	38°01'32.37''	KIA-31917	8132	40	no information	Özbaşaran M, Duru G (2011) Akarçay Tepe: a PPNB and PN settlement in Middle Euphrates-Urfa. In: Özdoğan M, Başgelen N, Kuniholm P, editors. The Neolithic in Turkey. Vol. 2. Istanbul: Archaeology and Art Publications. Pp. 165–202.
180	Akarçay	36°55'09''	38°01'32.37''	KIA-31920	8121	52	no information	Özbaşaran M, Duru G (2011) Akarçay Tepe: a PPNB and PN settlement in Middle Euphrates-Urfa. In: Özdoğan M, Başgelen N, Kuniholm P, editors. The Neolithic in Turkey. Vol. 2. Istanbul: Archaeology and Art Publications. Pp. 165–202.
181	Akarçay	36°55'09''	38°01'32.37''	KIA-31916	8021	33	no information	Özbaşaran M, Duru G (2011) Akarçay Tepe: a PPNB and PN settlement in Middle Euphrates-Urfa. In: Özdoğan M, Başgelen N, Kuniholm P, editors. The Neolithic in Turkey. Vol. 2. Istanbul: Archaeology and Art Publications. Pp. 165–202.
182	Akarçay	36°55'09''	38°01'32.37''	KIA-31925	7979	42	no information	Özbaşaran M, Duru G (2011) Akarçay Tepe: a PPNB and PN settlement in Middle Euphrates-Urfa. In: Özdoğan M, Başgelen N, Kuniholm P, editors. The Neolithic in Turkey. Vol. 2. Istanbul: Archaeology and Art Publications. Pp. 165–202.
183	Akarçay	36°55'09''	38°01'32.37''	Beta-138586	7970	120	charcoal	Özbaşaran M, Duru G (2011) Akarçay Tepe: a PPNB and PN settlement in Middle Euphrates-Urfa. In: Özdoğan M, Başgelen N, Kuniholm P, editors. The Neolithic in Turkey. Vol. 2. Istanbul: Archaeology and Art Publications. Pp. 165–202.
184	Akarçay	36°55'09''	38°01'32.37''	Beta-174038	7930	40	no information	Özbaşaran M, Duru G (2011) Akarçay Tepe: a PPNB and PN settlement in Middle Euphrates-Urfa. In: Özdoğan M, Başgelen N, Kuniholm P, editors. The Neolithic in Turkey. Vol. 2. Istanbul: Archaeology and Art Publications. Pp. 165–202.
185	Akarçay	36°55'09''	38°01'32.37''	Beta-174039	7860	40	no information	Özbaşaran M, Duru G (2011) Akarçay Tepe: a PPNB and PN settlement in Middle Euphrates-Urfa. In: Özdoğan M, Başgelen N, Kuniholm P, editors. The Neolithic in Turkey. Vol. 2. Istanbul: Archaeology and Art Publications. Pp. 165–202.
186	Akarçay	36°55'09''	38°01'32.37''	Beta-174040	7690	50	no information	Özbaşaran M, Duru G (2011) Akarçay Tepe: a PPNB and PN settlement in Middle Euphrates-Urfa. In: Özdoğan M, Başgelen N, Kuniholm P, editors. The Neolithic in Turkey. Vol. 2. Istanbul: Archaeology and Art Publications. Pp. 165–202.
187	Akarçay	36°55'09''	38°01'32.37''	Beta-138582	7470	80	charcoal	Özbaşaran M, Duru G (2011) Akarçay Tepe: a PPNB and PN settlement in Middle Euphrates-Urfa. In: Özdoğan M, Başgelen N, Kuniholm P, editors. The Neolithic in Turkey. Vol. 2. Istanbul: Archaeology and Art Publications. Pp. 165–202.
188	Akarçay	36°55'09''	38°01'32.37''	Beta-138585	7280	59	charcoal AMS	Özbaşaran M, Duru G (2011) Akarçay Tepe: a PPNB and PN settlement in Middle Euphrates-Urfa. In: Özdoğan M, Başgelen N, Kuniholm P, editors. The Neolithic in Turkey. Vol. 2. Istanbul: Archaeology and Art Publications. Pp. 165–202.
189	Gritille	37° 33'	38° 34'	GrN-15252	8820	150	charcoal	Thissen L (2002) CANeW 14C databases and 14C charts, Anatolia, 10000 - 5000 cal BC. In: Gérard F, Thissen L, editors. The Neolithic of Central Anatolia. Internal Developments and External Relations During the 9th - 6th Millennia cal BC. Proceedings of the CANeW Table Ronde, Istanbul 23-24 November 2001. Istanbul: Ege Publishing Co. Pp. 299–337.
190	Gritille	37° 33'	38° 34'	GrN-15251	8790	150	charcoal	Thissen L (2002) CANeW 14C databases and 14C charts, Anatolia, 10000 - 5000 cal BC. In: Gérard F, Thissen L, editors. The Neolithic of Central Anatolia. Internal Developments and External Relations During the 9th - 6th Millennia cal BC. Proceedings of the CANeW Table Ronde, Istanbul 23-24 November 2001. Istanbul: Ege Publishing Co. Pp. 299–337.
191	Gritille	37° 33'	38° 34'	GrN-15246	8700	150	charcoal, quercus, fraxinus, ulmaceae	Thissen L (2002) CANeW 14C databases and 14C charts, Anatolia, 10000 - 5000 cal BC. In: Gérard F, Thissen L, editors. The Neolithic of Central Anatolia. Internal Developments and External Relations During the 9th - 6th Millennia cal BC. Proceedings of the CANeW Table Ronde, Istanbul 23-24 November 2001. Istanbul: Ege Publishing Co. Pp. 299–337.
192	Gritille	37° 33'	38° 34'	Beta-13216	8610	90	charcoal-pistacia	Voigt MM (1988) Excavations at Neolithic Gritille. Anatolica 15: 215–232
193	Gritille	37° 33'	38° 34'	GrN-15253	8600	150	charcoal	Thissen L (2002) CANeW 14C databases and 14C charts, Anatolia, 10000 - 5000 cal BC. In: Gérard F, Thissen L, editors. The Neolithic of Central Anatolia. Internal Developments and External Relations During the 9th - 6th Millennia cal BC. Proceedings of the CANeW Table Ronde, Istanbul 23-24 November 2001. Istanbul: Ege Publishing Co. Pp. 299–337.
194	Gritille	37° 33'	38° 34'	GrN-15248	8280	100	charcoal	Thissen L (2002) CANeW 14C databases and 14C charts, Anatolia, 10000 - 5000 cal BC. In: Gérard F, Thissen L, editors. The Neolithic of Central Anatolia. Internal Developments and External Relations During the 9th - 6th Millennia cal BC. Proceedings of the CANeW Table Ronde, Istanbul 23-24 November 2001. Istanbul: Ege Publishing Co. Pp. 299–337.
195	Gritille	37° 33'	38° 34'	GrN-15250	8230	100	charcoal	Thissen L (2002) CANeW 14C databases and 14C charts, Anatolia, 10000 - 5000 cal BC. In: Gérard F, Thissen L, editors. The Neolithic of Central Anatolia. Internal Developments and External Relations During the 9th - 6th Millennia cal BC. Proceedings of the CANeW Table Ronde, Istanbul 23-24 November 2001. Istanbul: Ege Publishing Co. Pp. 299–337.
196	Gritille	37° 33'	38° 34'	GrN-15249	8190	140	charcoal	Thissen L (2002) CANeW 14C databases and 14C charts, Anatolia, 10000 - 5000 cal BC. In: Gérard F, Thissen L, editors. The Neolithic of Central Anatolia. Internal Developments and External Relations During the 9th - 6th Millennia cal BC. Proceedings of the CANeW Table Ronde, Istanbul 23-24 November 2001. Istanbul: Ege Publishing Co. Pp. 299–337.
197	Gritille	37° 33'	38° 34'	GrN-15247	8075	40	charcoal	Thissen L (2002) CANeW 14C databases and 14C charts, Anatolia, 10000 - 5000 cal BC. In: Gérard F, Thissen L, editors. The Neolithic of Central Anatolia. Internal Developments and External Relations During the 9th - 6th Millennia cal BC. Proceedings of the CANeW Table Ronde, Istanbul 23-24 November 2001. Istanbul: Ege Publishing Co. Pp. 299–337.
198	Gritille	37° 33'	38° 34'	GrN-15255	8000	50	charcoal-quercus, pistacia	Thissen L (2002) CANeW 14C databases and 14C charts, Anatolia, 10000 - 5000 cal BC. In: Gérard F, Thissen L, editors. The Neolithic of Central Anatolia. Internal Developments and External Relations During the 9th - 6th Millennia cal BC. Proceedings of the CANeW Table Ronde, Istanbul 23-24 November 2001. Istanbul: Ege Publishing Co. Pp. 299–337.
199	Gritille	37° 33'	38° 34'	Beta-8241	7860	80	charcoal	Voigt MM (1988) Excavations at Neolithic Gritille. Anatolica 15: 215–232
200	Hayaz Höyük	37°29'43''	38°20'26''	GrN-12510	8300	60	no information	Roodenberg J (1989) Hayaz Höyük and the Final PPNB in the Taurus Foothills. Paléorient 15/1: 91–101.
201	Kumartepe	37° 29'	38° 29'	GrN-12652	7930	80	charcoal	Roodenberg J (1989) Hayaz Höyük and the Final PPNB in the Taurus Foothills. Paléorient 15/1: 91–101.
202	Sabi Abyad	36° 31'	39° 06'	GrA-42820	8615	50	ash pocket	van der Plicht J, Akkermans PMMG, Nieuwenhuyse O, Kaneda A, Rusell A (2011) Tell Sabi Abyad, Syria: Radiocarbon chronology, cultural change, and the 8.2 ka event. Radiocarbon 53: 229–243.
203	Sabi Abyad	36° 31'	39° 06'	GrN-21319	8530	60	no information	Verhoeven M, Akkermans PMMG, editors (2000) Tell Sabi Abyad II. The Pre-Pottery Neolithic B Settlement Report on the Excavations of the National Museum of Antiquities Leiden in the Balikh Valley, Syria. Istanbul: Nederlands-Historisch Archaeologisch Instituut.
204	Sabi Abyad	36° 31'	39° 06'	GrA-42802	8270	45	charcoal	van der Plicht J, Akkermans PMMG, Nieuwenhuyse O, Kaneda A, Rusell A (2011) Tell Sabi Abyad, Syria: Radiocarbon chronology, cultural change, and the 8.2 ka event. Radiocarbon 53: 229–243.
205	Sabi Abyad	36° 31'	39° 06'	GrN-22273	8190	60	no information	Verhoeven M, Akkermans PMMG, editors (2000) Tell Sabi Abyad II. The Pre-Pottery Neolithic B Settlement Report on the Excavations of the National Museum of Antiquities Leiden in the Balikh Valley, Syria. Istanbul: Nederlands-Historisch Archaeologisch Instituut.
206	Sabi Abyad	36° 31'	39° 06'	GrA-32052	8170	80	charcoal	van der Plicht J, Akkermans PMMG, Nieuwenhuyse O, Kaneda A, Rusell A (2011) Tell Sabi Abyad, Syria: Radiocarbon chronology, cultural change, and the 8.2 ka event. Radiocarbon 53: 229–243.
207	Sabi Abyad	36° 31'	39° 06'	GrA-33007	8040	35	charcoal	van der Plicht J, Akkermans PMMG, Nieuwenhuyse O, Kaneda A, Rusell A (2011) Tell Sabi Abyad, Syria: Radiocarbon chronology, cultural change, and the 8.2 ka event. Radiocarbon 53: 229–243.
208	Sabi Abyad	36° 31'	39° 06'	GrA-42821	8010	45	charcoal	van der Plicht J, Akkermans PMMG, Nieuwenhuyse O, Kaneda A, Rusell A (2011) Tell Sabi Abyad, Syria: Radiocarbon chronology, cultural change, and the 8.2 ka event. Radiocarbon 53: 229–243.
209	Sabi Abyad	36° 31'	39° 06'	GrA-33002	8005	35	charcoal	van der Plicht J, Akkermans PMMG, Nieuwenhuyse O, Kaneda A, Rusell A (2011) Tell Sabi Abyad, Syria: Radiocarbon chronology, cultural change, and the 8.2 ka event. Radiocarbon 53: 229–243.
210	Sabi Abyad	36° 31'	39° 06'	GrA-42818	7995	45	charcoal	van der Plicht J, Akkermans PMMG, Nieuwenhuyse O, Kaneda A, Rusell A (2011) Tell Sabi Abyad, Syria: Radiocarbon chronology, cultural change, and the 8.2 ka event. Radiocarbon 53: 229–243.
211	Sabi Abyad	36° 31'	39° 06'	GrA-33009	7990	35	charcoal	Nieuwenhuyse O, Akkermans PMMG, van der Plicht J (2010) Not so coarse, nor always plain – the earliest pottery of Syria. Antiquity 84: 71–85.
212	Sabi Abyad	36° 31'	39° 06'	GrA-42812	7985	45	charcoal	van der Plicht J, Akkermans PMMG, Nieuwenhuyse O, Kaneda A, Rusell A (2011) Tell Sabi Abyad, Syria: Radiocarbon chronology, cultural change, and the 8.2 ka event. Radiocarbon 53: 229–243.
213	Sabi Abyad	36° 31'	39° 06'	GrA-42810	7970	45	charcoal	van der Plicht J, Akkermans PMMG, Nieuwenhuyse O, Kaneda A, Rusell A (2011) Tell Sabi Abyad, Syria: Radiocarbon chronology, cultural change, and the 8.2 ka event. Radiocarbon 53: 229–243.
214	Sabi Abyad	36° 31'	39° 06'	GrA-33001	7955	35	charcoal	Nieuwenhuyse O, Akkermans PMMG, van der Plicht J (2010) Not so coarse, nor always plain – the earliest pottery of Syria. Antiquity 84: 71–85.
215	Sabi Abyad	36° 31'	39° 06'	GrA-32992	7950	35	no information	Verhoeven M, Akkermans PMMG, editors (2000) Tell Sabi Abyad II. The Pre-Pottery Neolithic B Settlement Report on the Excavations of the National Museum of Antiquities Leiden in the Balikh Valley, Syria. Istanbul: Nederlands-Historisch Archaeologisch Instituut.
216	Sabi Abyad	36° 31'	39° 06'	UtC-4907	7950	50	no information	Verhoeven M, Akkermans PMMG, editors (2000) Tell Sabi Abyad II. The Pre-Pottery Neolithic B Settlement Report on the Excavations of the National Museum of Antiquities Leiden in the Balikh Valley, Syria. Istanbul: Nederlands-Historisch Archaeologisch Instituut.
217	Sabi Abyad	36° 31'	39° 06'	GrA-42815	7940	45	charcoal	van der Plicht J, Akkermans PMMG, Nieuwenhuyse O, Kaneda A, Rusell A (2011) Tell Sabi Abyad, Syria: Radiocarbon chronology, cultural change, and the 8.2 ka event. Radiocarbon 53: 229–243.
218	Sabi Abyad	36° 31'	39° 06'	GrA-32059	7930	45	charcoal	van der Plicht J, Akkermans PMMG, Nieuwenhuyse O, Kaneda A, Rusell A (2011) Tell Sabi Abyad, Syria: Radiocarbon chronology, cultural change, and the 8.2 ka event. Radiocarbon 53: 229–243.
219	Sabi Abyad	36° 31'	39° 06'	GrA-33006	7930	35	charcoal	Nieuwenhuyse O, Akkermans PMMG, van der Plicht J (2010) Not so coarse, nor always plain – the earliest pottery of Syria. Antiquity 84: 71–85.
220	Sabi Abyad	36° 31'	39° 06'	GrA-42811	7925	45	charcoal	van der Plicht J, Akkermans PMMG, Nieuwenhuyse O, Kaneda A, Rusell A (2011) Tell Sabi Abyad, Syria: Radiocarbon chronology, cultural change, and the 8.2 ka event. Radiocarbon 53: 229–243.
221	Sabi Abyad	36° 31'	39° 06'	GrA-32991	7920	35	no information	Nieuwenhuyse O, Akkermans PMMG, van der Plicht J (2010) Not so coarse, nor always plain – the earliest pottery of Syria. Antiquity 84: 71–85.
222	Sabi Abyad	36° 31'	39° 06'	GrA-42813	7910	45	charcoal	van der Plicht J, Akkermans PMMG, Nieuwenhuyse O, Kaneda A, Rusell A (2011) Tell Sabi Abyad, Syria: Radiocarbon chronology, cultural change, and the 8.2 ka event. Radiocarbon 53: 229–243.
223	Sabi Abyad	36° 31'	39° 06'	GrA-32998	7900	40	no information	Nieuwenhuyse O, Akkermans PMMG, van der Plicht J (2010) Not so coarse, nor always plain – the earliest pottery of Syria. Antiquity 84: 71–85.
224	Sabi Abyad	36° 31'	39° 06'	GrA-42817	7890	50	charcoal	van der Plicht J, Akkermans PMMG, Nieuwenhuyse O, Kaneda A, Rusell A (2011) Tell Sabi Abyad, Syria: Radiocarbon chronology, cultural change, and the 8.2 ka event. Radiocarbon 53: 229–243.
225	Sabi Abyad	36° 31'	39° 06'	GrA-42787	7835	45	charred seeds	van der Plicht J, Akkermans PMMG, Nieuwenhuyse O, Kaneda A, Rusell A (2011) Tell Sabi Abyad, Syria: Radiocarbon chronology, cultural change, and the 8.2 ka event. Radiocarbon 53: 229–243.
226	Sabi Abyad	36° 31'	39° 06'	GrA-42806	7820	45	charcoal	van der Plicht J, Akkermans PMMG, Nieuwenhuyse O, Kaneda A, Rusell A (2011) Tell Sabi Abyad, Syria: Radiocarbon chronology, cultural change, and the 8.2 ka event. Radiocarbon 53: 229–243.
227	Sabi Abyad	36° 31'	39° 06'	GrA-42804	7795	45	charcoal	van der Plicht J, Akkermans PMMG, Nieuwenhuyse O, Kaneda A, Rusell A (2011) Tell Sabi Abyad, Syria: Radiocarbon chronology, cultural change, and the 8.2 ka event. Radiocarbon 53: 229–243.
228	Sabi Abyad	36° 31'	39° 06'	GrA-42800	7780	45	charcoal	van der Plicht J, Akkermans PMMG, Nieuwenhuyse O, Kaneda A, Rusell A (2011) Tell Sabi Abyad, Syria: Radiocarbon chronology, cultural change, and the 8.2 ka event. Radiocarbon 53: 229–243.
229	Sabi Abyad	36° 31'	39° 06'	GrA-42797	7775	45	charcoal	van der Plicht J, Akkermans PMMG, Nieuwenhuyse O, Kaneda A, Rusell A (2011) Tell Sabi Abyad, Syria: Radiocarbon chronology, cultural change, and the 8.2 ka event. Radiocarbon 53: 229–243.
230	Sabi Abyad	36° 31'	39° 06'	GrA-29713	7765	30	charcoal	van der Plicht J, Akkermans PMMG, Nieuwenhuyse O, Kaneda A, Rusell A (2011) Tell Sabi Abyad, Syria: Radiocarbon chronology, cultural change, and the 8.2 ka event. Radiocarbon 53: 229–243.
231	Sabi Abyad	36° 31'	39° 06'	GrA-32056	7760	50	charcoal	van der Plicht J, Akkermans PMMG, Nieuwenhuyse O, Kaneda A, Rusell A (2011) Tell Sabi Abyad, Syria: Radiocarbon chronology, cultural change, and the 8.2 ka event. Radiocarbon 53: 229–243.
232	Sabi Abyad	36° 31'	39° 06'	GrA-42792	7760	45	charcoal	van der Plicht J, Akkermans PMMG, Nieuwenhuyse O, Kaneda A, Rusell A (2011) Tell Sabi Abyad, Syria: Radiocarbon chronology, cultural change, and the 8.2 ka event. Radiocarbon 53: 229–243.
233	Sabi Abyad	36° 31'	39° 06'	GrA-32062	7740	45	charcoal	van der Plicht J, Akkermans PMMG, Nieuwenhuyse O, Kaneda A, Rusell A (2011) Tell Sabi Abyad, Syria: Radiocarbon chronology, cultural change, and the 8.2 ka event. Radiocarbon 53: 229–243.
234	Sabi Abyad	36° 31'	39° 06'	GrA-42807	7740	45	charcoal	van der Plicht J, Akkermans PMMG, Nieuwenhuyse O, Kaneda A, Rusell A (2011) Tell Sabi Abyad, Syria: Radiocarbon chronology, cultural change, and the 8.2 ka event. Radiocarbon 53: 229–243.
235	Sabi Abyad	36° 31'	39° 06'	GrA-32049	7735	45	charcoal	van der Plicht J, Akkermans PMMG, Nieuwenhuyse O, Kaneda A, Rusell A (2011) Tell Sabi Abyad, Syria: Radiocarbon chronology, cultural change, and the 8.2 ka event. Radiocarbon 53: 229–243.
236	Sabi Abyad	36° 31'	39° 06'	GrA-42785	7725	45	charcoal	van der Plicht J, Akkermans PMMG, Nieuwenhuyse O, Kaneda A, Rusell A (2011) Tell Sabi Abyad, Syria: Radiocarbon chronology, cultural change, and the 8.2 ka event. Radiocarbon 53: 229–243.
237	Sabi Abyad	36° 31'	39° 06'	GrA-42795	7725	45	charcoal	van der Plicht J, Akkermans PMMG, Nieuwenhuyse O, Kaneda A, Rusell A (2011) Tell Sabi Abyad, Syria: Radiocarbon chronology, cultural change, and the 8.2 ka event. Radiocarbon 53: 229–243.
238	Sabi Abyad	36° 31'	39° 06'	GrA-42775	7725	45	charcoal	van der Plicht J, Akkermans PMMG, Nieuwenhuyse O, Kaneda A, Rusell A (2011) Tell Sabi Abyad, Syria: Radiocarbon chronology, cultural change, and the 8.2 ka event. Radiocarbon 53: 229–243.
239	Sabi Abyad	36° 31'	39° 06'	GrA-24248	7720	50	charcoal	Akkermans PMMG, Cappers R, Cavallo C, Nieuwenhuyse O, Nilhamn B, Otte I (2006) Investigating the Early Pottery Neolithic of Northern Syria: New Evidence from Tell Sabi Abyad. American Journal of Archaeology 110: 123–156.
240	Sabi Abyad	36° 31'	39° 06'	GrA-42786	7715	45	charcoal	van der Plicht J, Akkermans PMMG, Nieuwenhuyse O, Kaneda A, Rusell A (2011) Tell Sabi Abyad, Syria: Radiocarbon chronology, cultural change, and the 8.2 ka event. Radiocarbon 53: 229–243.
241	Sabi Abyad	36° 31'	39° 06'	GrA-42850	7715	45	charcoal	van der Plicht J, Akkermans PMMG, Nieuwenhuyse O, Kaneda A, Rusell A (2011) Tell Sabi Abyad, Syria: Radiocarbon chronology, cultural change, and the 8.2 ka event. Radiocarbon 53: 229–243.
242	Sabi Abyad	36° 31'	39° 06'	GrA-42790	7710	45	charcoal	van der Plicht J, Akkermans PMMG, Nieuwenhuyse O, Kaneda A, Rusell A (2011) Tell Sabi Abyad, Syria: Radiocarbon chronology, cultural change, and the 8.2 ka event. Radiocarbon 53: 229–243.
243	Sabi Abyad	36° 31'	39° 06'	GrA-42788	7710	40	charcoal	van der Plicht J, Akkermans PMMG, Nieuwenhuyse O, Kaneda A, Rusell A (2011) Tell Sabi Abyad, Syria: Radiocarbon chronology, cultural change, and the 8.2 ka event. Radiocarbon 53: 229–243.
244	Sabi Abyad	36° 31'	39° 06'	GrA-42801	7705	45	charcoal	van der Plicht J, Akkermans PMMG, Nieuwenhuyse O, Kaneda A, Rusell A (2011) Tell Sabi Abyad, Syria: Radiocarbon chronology, cultural change, and the 8.2 ka event. Radiocarbon 53: 229–243.
245	Sabi Abyad	36° 31'	39° 06'	GrA-32048	7705	45	charcoal	van der Plicht J, Akkermans PMMG, Nieuwenhuyse O, Kaneda A, Rusell A (2011) Tell Sabi Abyad, Syria: Radiocarbon chronology, cultural change, and the 8.2 ka event. Radiocarbon 53: 229–243.
246	Sabi Abyad	36° 31'	39° 06'	GrA-31876	7700	50	charcoal	van der Plicht J, Akkermans PMMG, Nieuwenhuyse O, Kaneda A, Rusell A (2011) Tell Sabi Abyad, Syria: Radiocarbon chronology, cultural change, and the 8.2 ka event. Radiocarbon 53: 229–243.
247	Sabi Abyad	36° 31'	39° 06'	GrA-42798	7700	45	charcoal	van der Plicht J, Akkermans PMMG, Nieuwenhuyse O, Kaneda A, Rusell A (2011) Tell Sabi Abyad, Syria: Radiocarbon chronology, cultural change, and the 8.2 ka event. Radiocarbon 53: 229–243.
248	Sabi Abyad	36° 31'	39° 06'	GrA-31877	7695	45	charcoal	van der Plicht J, Akkermans PMMG, Nieuwenhuyse O, Kaneda A, Rusell A (2011) Tell Sabi Abyad, Syria: Radiocarbon chronology, cultural change, and the 8.2 ka event. Radiocarbon 53: 229–243.
249	Sabi Abyad	36° 31'	39° 06'	GrA-31875	7690	45	charcoal	van der Plicht J, Akkermans PMMG, Nieuwenhuyse O, Kaneda A, Rusell A (2011) Tell Sabi Abyad, Syria: Radiocarbon chronology, cultural change, and the 8.2 ka event. Radiocarbon 53: 229–243.
250	Sabi Abyad	36° 31'	39° 06'	GrN-29714	7680	30	charcoal	van der Plicht J, Akkermans PMMG, Nieuwenhuyse O, Kaneda A, Rusell A (2011) Tell Sabi Abyad, Syria: Radiocarbon chronology, cultural change, and the 8.2 ka event. Radiocarbon 53: 229–243.
251	Sabi Abyad	36° 31'	39° 06'	GrA-42781	7680	45	charcoal	van der Plicht J, Akkermans PMMG, Nieuwenhuyse O, Kaneda A, Rusell A (2011) Tell Sabi Abyad, Syria: Radiocarbon chronology, cultural change, and the 8.2 ka event. Radiocarbon 53: 229–243.
252	Sabi Abyad	36° 31'	39° 06'	GrA-42466	7675	45	charcoal	van der Plicht J, Akkermans PMMG, Nieuwenhuyse O, Kaneda A, Rusell A (2011) Tell Sabi Abyad, Syria: Radiocarbon chronology, cultural change, and the 8.2 ka event. Radiocarbon 53: 229–243.
253	Sabi Abyad	36° 31'	39° 06'	GrA-42791	7665	45	charcoal	van der Plicht J, Akkermans PMMG, Nieuwenhuyse O, Kaneda A, Rusell A (2011) Tell Sabi Abyad, Syria: Radiocarbon chronology, cultural change, and the 8.2 ka event. Radiocarbon 53: 229–243.
254	Sabi Abyad	36° 31'	39° 06'	GrA-42780	7655	45	charcoal	van der Plicht J, Akkermans PMMG, Nieuwenhuyse O, Kaneda A, Rusell A (2011) Tell Sabi Abyad, Syria: Radiocarbon chronology, cultural change, and the 8.2 ka event. Radiocarbon 53: 229–243.
255	Sabi Abyad	36° 31'	39° 06'	GrA-32047	7640	45	charcoal	van der Plicht J, Akkermans PMMG, Nieuwenhuyse O, Kaneda A, Rusell A (2011) Tell Sabi Abyad, Syria: Radiocarbon chronology, cultural change, and the 8.2 ka event. Radiocarbon 53: 229–243.
256	Sabi Abyad	36° 31'	39° 06'	GrA-42796	7635	45	charcoal	van der Plicht J, Akkermans PMMG, Nieuwenhuyse O, Kaneda A, Rusell A (2011) Tell Sabi Abyad, Syria: Radiocarbon chronology, cultural change, and the 8.2 ka event. Radiocarbon 53: 229–243.
257	Sabi Abyad	36° 31'	39° 06'	GrA-32051	7625	45	charcoal	van der Plicht J, Akkermans PMMG, Nieuwenhuyse O, Kaneda A, Rusell A (2011) Tell Sabi Abyad, Syria: Radiocarbon chronology, cultural change, and the 8.2 ka event. Radiocarbon 53: 229–243.
258	Sabi Abyad	36° 31'	39° 06'	GrA-42452	7600	50	charcoal	van der Plicht J, Akkermans PMMG, Nieuwenhuyse O, Kaneda A, Rusell A (2011) Tell Sabi Abyad, Syria: Radiocarbon chronology, cultural change, and the 8.2 ka event. Radiocarbon 53: 229–243.
259	Sabi Abyad	36° 31'	39° 06'	GrA-42776	7595	45	charcoal	van der Plicht J, Akkermans PMMG, Nieuwenhuyse O, Kaneda A, Rusell A (2011) Tell Sabi Abyad, Syria: Radiocarbon chronology, cultural change, and the 8.2 ka event. Radiocarbon 53: 229–243.
260	Sabi Abyad	36° 31'	39° 06'	GrA-24219	7570	50	charcoal	van der Plicht J, Akkermans PMMG, Nieuwenhuyse O, Kaneda A, Rusell A (2011) Tell Sabi Abyad, Syria: Radiocarbon chronology, cultural change, and the 8.2 ka event. Radiocarbon 53: 229–243.
261	Sabi Abyad	36° 31'	39° 06'	GrA-29706	7570	60	charcoal	van der Plicht J, Akkermans PMMG, Nieuwenhuyse O, Kaneda A, Rusell A (2011) Tell Sabi Abyad, Syria: Radiocarbon chronology, cultural change, and the 8.2 ka event. Radiocarbon 53: 229–243.
262	Sabi Abyad	36° 31'	39° 06'	GrA-42889	7555	45	charcoal	van der Plicht J, Akkermans PMMG, Nieuwenhuyse O, Kaneda A, Rusell A (2011) Tell Sabi Abyad, Syria: Radiocarbon chronology, cultural change, and the 8.2 ka event. Radiocarbon 53: 229–243.
263	Sabi Abyad	36° 31'	39° 06'	GrA-32053	7545	45	charcoal	van der Plicht J, Akkermans PMMG, Nieuwenhuyse O, Kaneda A, Rusell A (2011) Tell Sabi Abyad, Syria: Radiocarbon chronology, cultural change, and the 8.2 ka event. Radiocarbon 53: 229–243.
264	Sabi Abyad	36° 31'	39° 06'	GrA-42728	7540	40	charcoal	van der Plicht J, Akkermans PMMG, Nieuwenhuyse O, Kaneda A, Rusell A (2011) Tell Sabi Abyad, Syria: Radiocarbon chronology, cultural change, and the 8.2 ka event. Radiocarbon 53: 229–243.
265	Sabi Abyad	36° 31'	39° 06'	GrA-42729	7540	40	charcoal	van der Plicht J, Akkermans PMMG, Nieuwenhuyse O, Kaneda A, Rusell A (2011) Tell Sabi Abyad, Syria: Radiocarbon chronology, cultural change, and the 8.2 ka event. Radiocarbon 53: 229–243.
266	Sabi Abyad	36° 31'	39° 06'	GrA-42463	7535	45	charcoal	van der Plicht J, Akkermans PMMG, Nieuwenhuyse O, Kaneda A, Rusell A (2011) Tell Sabi Abyad, Syria: Radiocarbon chronology, cultural change, and the 8.2 ka event. Radiocarbon 53: 229–243.
267	Sabi Abyad	36° 31'	39° 06'	GrA-26928	7525	45	charcoal	van der Plicht J, Akkermans PMMG, Nieuwenhuyse O, Kaneda A, Rusell A (2011) Tell Sabi Abyad, Syria: Radiocarbon chronology, cultural change, and the 8.2 ka event. Radiocarbon 53: 229–243.
268	Sabi Abyad	36° 31'	39° 06'	GrA-42468	7520	45	charcoal	van der Plicht J, Akkermans PMMG, Nieuwenhuyse O, Kaneda A, Rusell A (2011) Tell Sabi Abyad, Syria: Radiocarbon chronology, cultural change, and the 8.2 ka event. Radiocarbon 53: 229–243.
269	Sabi Abyad	36° 31'	39° 06'	GrA-42465	7510	45	charcoal	van der Plicht J, Akkermans PMMG, Nieuwenhuyse O, Kaneda A, Rusell A (2011) Tell Sabi Abyad, Syria: Radiocarbon chronology, cultural change, and the 8.2 ka event. Radiocarbon 53: 229–243.
270	Sabi Abyad	36° 31'	39° 06'	GrA-42764	7505	40	chacoal	van der Plicht J, Akkermans PMMG, Nieuwenhuyse O, Kaneda A, Rusell A (2011) Tell Sabi Abyad, Syria: Radiocarbon chronology, cultural change, and the 8.2 ka event. Radiocarbon 53: 229–243.
271	Sabi Abyad	36° 31'	39° 06'	GrA-42481	7500	45	charred seeds	van der Plicht J, Akkermans PMMG, Nieuwenhuyse O, Kaneda A, Rusell A (2011) Tell Sabi Abyad, Syria: Radiocarbon chronology, cultural change, and the 8.2 ka event. Radiocarbon 53: 229–243.
272	Sabi Abyad	36° 31'	39° 06'	GrA-32058	7495	45	charred grains	van der Plicht J, Akkermans PMMG, Nieuwenhuyse O, Kaneda A, Rusell A (2011) Tell Sabi Abyad, Syria: Radiocarbon chronology, cultural change, and the 8.2 ka event. Radiocarbon 53: 229–243.
273	Sabi Abyad	36° 31'	39° 06'	GrA-42476	7490	45	charcoal	van der Plicht J, Akkermans PMMG, Nieuwenhuyse O, Kaneda A, Rusell A (2011) Tell Sabi Abyad, Syria: Radiocarbon chronology, cultural change, and the 8.2 ka event. Radiocarbon 53: 229–243.
274	Sabi Abyad	36° 31'	39° 06'	GrN-29719	7485	15	seeds	van der Plicht J, Akkermans PMMG, Nieuwenhuyse O, Kaneda A, Rusell A (2011) Tell Sabi Abyad, Syria: Radiocarbon chronology, cultural change, and the 8.2 ka event. Radiocarbon 53: 229–243.
275	Sabi Abyad	36° 31'	39° 06'	GrA-42457	7480	45	charcoal	van der Plicht J, Akkermans PMMG, Nieuwenhuyse O, Kaneda A, Rusell A (2011) Tell Sabi Abyad, Syria: Radiocarbon chronology, cultural change, and the 8.2 ka event. Radiocarbon 53: 229–243.
276	Sabi Abyad	36° 31'	39° 06'	GrA-42732	7475	40	charcoal	van der Plicht J, Akkermans PMMG, Nieuwenhuyse O, Kaneda A, Rusell A (2011) Tell Sabi Abyad, Syria: Radiocarbon chronology, cultural change, and the 8.2 ka event. Radiocarbon 53: 229–243.
277	Sabi Abyad	36° 31'	39° 06'	GrA-42778	7475	40	charcoal	van der Plicht J, Akkermans PMMG, Nieuwenhuyse O, Kaneda A, Rusell A (2011) Tell Sabi Abyad, Syria: Radiocarbon chronology, cultural change, and the 8.2 ka event. Radiocarbon 53: 229–243.
278	Sabi Abyad	36° 31'	39° 06'	GrA-42342	7475	45	charcoal	van der Plicht J, Akkermans PMMG, Nieuwenhuyse O, Kaneda A, Rusell A (2011) Tell Sabi Abyad, Syria: Radiocarbon chronology, cultural change, and the 8.2 ka event. Radiocarbon 53: 229–243.
279	Sabi Abyad	36° 31'	39° 06'	GrA-26927	7475	45	charcoal	Akkermans PMMG, Cappers R, Cavallo C, Nieuwenhuyse O, Nilhamn B, Otte I (2006) Investigating the Early Pottery Neolithic of Northern Syria: New Evidence from Tell Sabi Abyad. American Journal of Archaeology 110: 123–156.
280	Sabi Abyad	36° 31'	39° 06'	GrA-42473	7475	45	charcoal	van der Plicht J, Akkermans PMMG, Nieuwenhuyse O, Kaneda A, Rusell A (2011) Tell Sabi Abyad, Syria: Radiocarbon chronology, cultural change, and the 8.2 ka event. Radiocarbon 53: 229–243.
281	Sabi Abyad	36° 31'	39° 06'	GrA-42467	7475	45	charcoal	van der Plicht J, Akkermans PMMG, Nieuwenhuyse O, Kaneda A, Rusell A (2011) Tell Sabi Abyad, Syria: Radiocarbon chronology, cultural change, and the 8.2 ka event. Radiocarbon 53: 229–243.
282	Sabi Abyad	36° 31'	39° 06'	GrA-42489	7475	45	charcoal	van der Plicht J, Akkermans PMMG, Nieuwenhuyse O, Kaneda A, Rusell A (2011) Tell Sabi Abyad, Syria: Radiocarbon chronology, cultural change, and the 8.2 ka event. Radiocarbon 53: 229–243.
283	Sabi Abyad	36° 31'	39° 06'	GrA-42496	7470	45	charcoal	van der Plicht J, Akkermans PMMG, Nieuwenhuyse O, Kaneda A, Rusell A (2011) Tell Sabi Abyad, Syria: Radiocarbon chronology, cultural change, and the 8.2 ka event. Radiocarbon 53: 229–243.
284	Sabi Abyad	36° 31'	39° 06'	GrA-42768	7465	40	charcoal	van der Plicht J, Akkermans PMMG, Nieuwenhuyse O, Kaneda A, Rusell A (2011) Tell Sabi Abyad, Syria: Radiocarbon chronology, cultural change, and the 8.2 ka event. Radiocarbon 53: 229–243.
285	Sabi Abyad	36° 31'	39° 06'	GrA-42495	7465	45	charcoal	van der Plicht J, Akkermans PMMG, Nieuwenhuyse O, Kaneda A, Rusell A (2011) Tell Sabi Abyad, Syria: Radiocarbon chronology, cultural change, and the 8.2 ka event. Radiocarbon 53: 229–243.
286	Sabi Abyad	36° 31'	39° 06'	GrA-42459	7465	45	charcoal	van der Plicht J, Akkermans PMMG, Nieuwenhuyse O, Kaneda A, Rusell A (2011) Tell Sabi Abyad, Syria: Radiocarbon chronology, cultural change, and the 8.2 ka event. Radiocarbon 53: 229–243.
287	Sabi Abyad	36° 31'	39° 06'	GrA-42470	7460	45	charcoal	van der Plicht J, Akkermans PMMG, Nieuwenhuyse O, Kaneda A, Rusell A (2011) Tell Sabi Abyad, Syria: Radiocarbon chronology, cultural change, and the 8.2 ka event. Radiocarbon 53: 229–243.
288	Sabi Abyad	36° 31'	39° 06'	GrA-42730	7460	40	charcoal	van der Plicht J, Akkermans PMMG, Nieuwenhuyse O, Kaneda A, Rusell A (2011) Tell Sabi Abyad, Syria: Radiocarbon chronology, cultural change, and the 8.2 ka event. Radiocarbon 53: 229–243.
289	Sabi Abyad	36° 31'	39° 06'	GrA-32996	7460	80	charcoal	van der Plicht J, Akkermans PMMG, Nieuwenhuyse O, Kaneda A, Rusell A (2011) Tell Sabi Abyad, Syria: Radiocarbon chronology, cultural change, and the 8.2 ka event. Radiocarbon 53: 229–243.
290	Sabi Abyad	36° 31'	39° 06'	GrA-42462	7460	45	charcoal	van der Plicht J, Akkermans PMMG, Nieuwenhuyse O, Kaneda A, Rusell A (2011) Tell Sabi Abyad, Syria: Radiocarbon chronology, cultural change, and the 8.2 ka event. Radiocarbon 53: 229–243.
291	Sabi Abyad	36° 31'	39° 06'	GrA-42479	7455	45	charcoal	van der Plicht J, Akkermans PMMG, Nieuwenhuyse O, Kaneda A, Rusell A (2011) Tell Sabi Abyad, Syria: Radiocarbon chronology, cultural change, and the 8.2 ka event. Radiocarbon 53: 229–243.
292	Sabi Abyad	36° 31'	39° 06'	GrA-42723	7450	40	charcoal	van der Plicht J, Akkermans PMMG, Nieuwenhuyse O, Kaneda A, Rusell A (2011) Tell Sabi Abyad, Syria: Radiocarbon chronology, cultural change, and the 8.2 ka event. Radiocarbon 53: 229–243.
293	Sabi Abyad	36° 31'	39° 06'	GrA-42866	7450	45	charcoal	van der Plicht J, Akkermans PMMG, Nieuwenhuyse O, Kaneda A, Rusell A (2011) Tell Sabi Abyad, Syria: Radiocarbon chronology, cultural change, and the 8.2 ka event. Radiocarbon 53: 229–243.
294	Sabi Abyad	36° 31'	39° 06'	GrN-29720	7450	15	seeds	van der Plicht J, Akkermans PMMG, Nieuwenhuyse O, Kaneda A, Rusell A (2011) Tell Sabi Abyad, Syria: Radiocarbon chronology, cultural change, and the 8.2 ka event. Radiocarbon 53: 229–243.
295	Sabi Abyad	36° 31'	39° 06'	GrA-42500	7450	45	charcoal	van der Plicht J, Akkermans PMMG, Nieuwenhuyse O, Kaneda A, Rusell A (2011) Tell Sabi Abyad, Syria: Radiocarbon chronology, cultural change, and the 8.2 ka event. Radiocarbon 53: 229–243.
296	Sabi Abyad	36° 31'	39° 06'	GrA-42337	7445	45	charcoal	van der Plicht J, Akkermans PMMG, Nieuwenhuyse O, Kaneda A, Rusell A (2011) Tell Sabi Abyad, Syria: Radiocarbon chronology, cultural change, and the 8.2 ka event. Radiocarbon 53: 229–243.
297	Sabi Abyad	36° 31'	39° 06'	GrA-42733	7445	40	charcoal	van der Plicht J, Akkermans PMMG, Nieuwenhuyse O, Kaneda A, Rusell A (2011) Tell Sabi Abyad, Syria: Radiocarbon chronology, cultural change, and the 8.2 ka event. Radiocarbon 53: 229–243.
298	Sabi Abyad	36° 31'	39° 06'	GrA-42456	7445	45	charcoal	van der Plicht J, Akkermans PMMG, Nieuwenhuyse O, Kaneda A, Rusell A (2011) Tell Sabi Abyad, Syria: Radiocarbon chronology, cultural change, and the 8.2 ka event. Radiocarbon 53: 229–243.
299	Sabi Abyad	36° 31'	39° 06'	GrA-42499	7445	45	charcoal	van der Plicht J, Akkermans PMMG, Nieuwenhuyse O, Kaneda A, Rusell A (2011) Tell Sabi Abyad, Syria: Radiocarbon chronology, cultural change, and the 8.2 ka event. Radiocarbon 53: 229–243.
300	Sabi Abyad	36° 31'	39° 06'	GrA-24247	7440	50	charcoal	Akkermans PMMG, Cappers R, Cavallo C, Nieuwenhuyse O, Nilhamn B, Otte I (2006) Investigating the Early Pottery Neolithic of Northern Syria: New Evidence from Tell Sabi Abyad. American Journal of Archaeology 110: 123–156.
301	Sabi Abyad	36° 31'	39° 06'	GrA-42453	7440	45	charcoal	van der Plicht J, Akkermans PMMG, Nieuwenhuyse O, Kaneda A, Rusell A (2011) Tell Sabi Abyad, Syria: Radiocarbon chronology, cultural change, and the 8.2 ka event. Radiocarbon 53: 229–243.
302	Sabi Abyad	36° 31'	39° 06'	GrA-32997	7440	35	charcoal	van der Plicht J, Akkermans PMMG, Nieuwenhuyse O, Kaneda A, Rusell A (2011) Tell Sabi Abyad, Syria: Radiocarbon chronology, cultural change, and the 8.2 ka event. Radiocarbon 53: 229–243.
303	Sabi Abyad	36° 31'	39° 06'	GrA-32046	7440	45	charred seeds	van der Plicht J, Akkermans PMMG, Nieuwenhuyse O, Kaneda A, Rusell A (2011) Tell Sabi Abyad, Syria: Radiocarbon chronology, cultural change, and the 8.2 ka event. Radiocarbon 53: 229–243.
304	Sabi Abyad	36° 31'	39° 06'	GrA-42724	7435	40	charred seeds	van der Plicht J, Akkermans PMMG, Nieuwenhuyse O, Kaneda A, Rusell A (2011) Tell Sabi Abyad, Syria: Radiocarbon chronology, cultural change, and the 8.2 ka event. Radiocarbon 53: 229–243.
305	Sabi Abyad	36° 31'	39° 06'	GrA-42480	7425	45	charcoal	van der Plicht J, Akkermans PMMG, Nieuwenhuyse O, Kaneda A, Rusell A (2011) Tell Sabi Abyad, Syria: Radiocarbon chronology, cultural change, and the 8.2 ka event. Radiocarbon 53: 229–243.
306	Sabi Abyad	36° 31'	39° 06'	GrA-42901	7425	50	charcoal	van der Plicht J, Akkermans PMMG, Nieuwenhuyse O, Kaneda A, Rusell A (2011) Tell Sabi Abyad, Syria: Radiocarbon chronology, cultural change, and the 8.2 ka event. Radiocarbon 53: 229–243.
307	Sabi Abyad	36° 31'	39° 06'	GrA-33003	7425	35	charcoal	van der Plicht J, Akkermans PMMG, Nieuwenhuyse O, Kaneda A, Rusell A (2011) Tell Sabi Abyad, Syria: Radiocarbon chronology, cultural change, and the 8.2 ka event. Radiocarbon 53: 229–243.
308	Sabi Abyad	36° 31'	39° 06'	GrA-42494	7425	45	charcoal	van der Plicht J, Akkermans PMMG, Nieuwenhuyse O, Kaneda A, Rusell A (2011) Tell Sabi Abyad, Syria: Radiocarbon chronology, cultural change, and the 8.2 ka event. Radiocarbon 53: 229–243.
309	Sabi Abyad	36° 31'	39° 06'	GrA-33003	7425	35	no information	van der Plicht J, Akkermans PMMG, Nieuwenhuyse O, Kaneda A, Rusell A (2011) Tell Sabi Abyad, Syria: Radiocarbon chronology, cultural change, and the 8.2 ka event. Radiocarbon 53: 229–243.
310	Sabi Abyad	36° 31'	39° 06'	GrA-42334	7420	45	charcoal	van der Plicht J, Akkermans PMMG, Nieuwenhuyse O, Kaneda A, Rusell A (2011) Tell Sabi Abyad, Syria: Radiocarbon chronology, cultural change, and the 8.2 ka event. Radiocarbon 53: 229–243.
311	Sabi Abyad	36° 31'	39° 06'	GrA-42477	7415	45	charcoal	van der Plicht J, Akkermans PMMG, Nieuwenhuyse O, Kaneda A, Rusell A (2011) Tell Sabi Abyad, Syria: Radiocarbon chronology, cultural change, and the 8.2 ka event. Radiocarbon 53: 229–243.
312	Sabi Abyad	36° 31'	39° 06'	GrA-42340	7400	45	charcoal	van der Plicht J, Akkermans PMMG, Nieuwenhuyse O, Kaneda A, Rusell A (2011) Tell Sabi Abyad, Syria: Radiocarbon chronology, cultural change, and the 8.2 ka event. Radiocarbon 53: 229–243.
313	Sabi Abyad	36° 31'	39° 06'	GrA-42491	7400	45	charcoal	van der Plicht J, Akkermans PMMG, Nieuwenhuyse O, Kaneda A, Rusell A (2011) Tell Sabi Abyad, Syria: Radiocarbon chronology, cultural change, and the 8.2 ka event. Radiocarbon 53: 229–243.
314	Sabi Abyad	36° 31'	39° 06'	GrN-28851	7400	25	charred seeds	Akkermans PMMG, Cappers R, Cavallo C, Nieuwenhuyse O, Nilhamn B, Otte I (2006) Investigating the Early Pottery Neolithic of Northern Syria: New Evidence from Tell Sabi Abyad. American Journal of Archaeology 110: 123–156.
315	Sabi Abyad	36° 31'	39° 06'	GrA-42490	7395	45	charcoal	van der Plicht J, Akkermans PMMG, Nieuwenhuyse O, Kaneda A, Rusell A (2011) Tell Sabi Abyad, Syria: Radiocarbon chronology, cultural change, and the 8.2 ka event. Radiocarbon 53: 229–243.
316	Sabi Abyad	36° 31'	39° 06'	GrA-42492	7380	45	charcoal	van der Plicht J, Akkermans PMMG, Nieuwenhuyse O, Kaneda A, Rusell A (2011) Tell Sabi Abyad, Syria: Radiocarbon chronology, cultural change, and the 8.2 ka event. Radiocarbon 53: 229–243.
317	Sabi Abyad	36° 31'	39° 06'	GrA-42338	7380	45	charcoal	van der Plicht J, Akkermans PMMG, Nieuwenhuyse O, Kaneda A, Rusell A (2011) Tell Sabi Abyad, Syria: Radiocarbon chronology, cultural change, and the 8.2 ka event. Radiocarbon 53: 229–243.
318	Sabi Abyad	36° 31'	39° 06'	GrA-42856	7375	45	charcoal	van der Plicht J, Akkermans PMMG, Nieuwenhuyse O, Kaneda A, Rusell A (2011) Tell Sabi Abyad, Syria: Radiocarbon chronology, cultural change, and the 8.2 ka event. Radiocarbon 53: 229–243.
319	Sabi Abyad	36° 31'	39° 06'	GrN-28239	7370	55	charcoal	Akkermans PMMG, Cappers R, Cavallo C, Nieuwenhuyse O, Nilhamn B, Otte I (2006) Investigating the Early Pottery Neolithic of Northern Syria: New Evidence from Tell Sabi Abyad. American Journal of Archaeology 110: 123–156.
320	Sabi Abyad	36° 31'	39° 06'	GrA-42455	7370	45	charcoal	van der Plicht J, Akkermans PMMG, Nieuwenhuyse O, Kaneda A, Rusell A (2011) Tell Sabi Abyad, Syria: Radiocarbon chronology, cultural change, and the 8.2 ka event. Radiocarbon 53: 229–243.
321	Sabi Abyad	36° 31'	39° 06'	GrA-42864	7365	45	charcoal	van der Plicht J, Akkermans PMMG, Nieuwenhuyse O, Kaneda A, Rusell A (2011) Tell Sabi Abyad, Syria: Radiocarbon chronology, cultural change, and the 8.2 ka event. Radiocarbon 53: 229–243.
322	Sabi Abyad	36° 31'	39° 06'	GrN-28855	7360	25	charred seeds	Akkermans PMMG, Cappers R, Cavallo C, Nieuwenhuyse O, Nilhamn B, Otte I (2006) Investigating the Early Pottery Neolithic of Northern Syria: New Evidence from Tell Sabi Abyad. American Journal of Archaeology 110: 123–156.
323	Sabi Abyad	36° 31'	39° 06'	GrA-42347	7360	45	charcoal	van der Plicht J, Akkermans PMMG, Nieuwenhuyse O, Kaneda A, Rusell A (2011) Tell Sabi Abyad, Syria: Radiocarbon chronology, cultural change, and the 8.2 ka event. Radiocarbon 53: 229–243.
324	Sabi Abyad	36° 31'	39° 06'	GrA-42846	7360	45	charcoal	van der Plicht J, Akkermans PMMG, Nieuwenhuyse O, Kaneda A, Rusell A (2011) Tell Sabi Abyad, Syria: Radiocarbon chronology, cultural change, and the 8.2 ka event. Radiocarbon 53: 229–243.
325	Sabi Abyad	36° 31'	39° 06'	GrA-42862	7360	45	charcoal	van der Plicht J, Akkermans PMMG, Nieuwenhuyse O, Kaneda A, Rusell A (2011) Tell Sabi Abyad, Syria: Radiocarbon chronology, cultural change, and the 8.2 ka event. Radiocarbon 53: 229–243.
326	Sabi Abyad	36° 31'	39° 06'	GrA-42893	7355	45	charcoal	van der Plicht J, Akkermans PMMG, Nieuwenhuyse O, Kaneda A, Rusell A (2011) Tell Sabi Abyad, Syria: Radiocarbon chronology, cultural change, and the 8.2 ka event. Radiocarbon 53: 229–243.
327	Sabi Abyad	36° 31'	39° 06'	GrA-42894	7350	45	charcoal	van der Plicht J, Akkermans PMMG, Nieuwenhuyse O, Kaneda A, Rusell A (2011) Tell Sabi Abyad, Syria: Radiocarbon chronology, cultural change, and the 8.2 ka event. Radiocarbon 53: 229–243.
328	Sabi Abyad	36° 31'	39° 06'	GrN-28237	7350	50	charcoal	Akkermans PMMG, Cappers R, Cavallo C, Nieuwenhuyse O, Nilhamn B, Otte I (2006) Investigating the Early Pottery Neolithic of Northern Syria: New Evidence from Tell Sabi Abyad. American Journal of Archaeology 110: 123–156.
329	Sabi Abyad	36° 31'	39° 06'	GrA-42859	7325	45	charcoal	van der Plicht J, Akkermans PMMG, Nieuwenhuyse O, Kaneda A, Rusell A (2011) Tell Sabi Abyad, Syria: Radiocarbon chronology, cultural change, and the 8.2 ka event. Radiocarbon 53: 229–243.
330	Sabi Abyad	36° 31'	39° 06'	GrA-42868	7320	45	charcoal	van der Plicht J, Akkermans PMMG, Nieuwenhuyse O, Kaneda A, Rusell A (2011) Tell Sabi Abyad, Syria: Radiocarbon chronology, cultural change, and the 8.2 ka event. Radiocarbon 53: 229–243.
331	Sabi Abyad	36° 31'	39° 06'	GrA-42833	7315	40	charcoal	van der Plicht J, Akkermans PMMG, Nieuwenhuyse O, Kaneda A, Rusell A (2011) Tell Sabi Abyad, Syria: Radiocarbon chronology, cultural change, and the 8.2 ka event. Radiocarbon 53: 229–243.
332	Sabi Abyad	36° 31'	39° 06'	GrA-42865	7315	45	charcoal	van der Plicht J, Akkermans PMMG, Nieuwenhuyse O, Kaneda A, Rusell A (2011) Tell Sabi Abyad, Syria: Radiocarbon chronology, cultural change, and the 8.2 ka event. Radiocarbon 53: 229–243.
333	Sabi Abyad	36° 31'	39° 06'	GrA-42890	7305	40	charcoal	van der Plicht J, Akkermans PMMG, Nieuwenhuyse O, Kaneda A, Rusell A (2011) Tell Sabi Abyad, Syria: Radiocarbon chronology, cultural change, and the 8.2 ka event. Radiocarbon 53: 229–243.
334	Sabi Abyad	36° 31'	39° 06'	GrA-42858	7290	45	charcoal	van der Plicht J, Akkermans PMMG, Nieuwenhuyse O, Kaneda A, Rusell A (2011) Tell Sabi Abyad, Syria: Radiocarbon chronology, cultural change, and the 8.2 ka event. Radiocarbon 53: 229–243.
335	Sabi Abyad	36° 31'	39° 06'	GrA-42848	7285	45	charcoal	van der Plicht J, Akkermans PMMG, Nieuwenhuyse O, Kaneda A, Rusell A (2011) Tell Sabi Abyad, Syria: Radiocarbon chronology, cultural change, and the 8.2 ka event. Radiocarbon 53: 229–243.
336	Sabi Abyad	36° 31'	39° 06'	GrA-42891	7280	45	charcoal	van der Plicht J, Akkermans PMMG, Nieuwenhuyse O, Kaneda A, Rusell A (2011) Tell Sabi Abyad, Syria: Radiocarbon chronology, cultural change, and the 8.2 ka event. Radiocarbon 53: 229–243.
337	Sabi Abyad	36° 31'	39° 06'	GrA-42486	7250	45	charcoal	van der Plicht J, Akkermans PMMG, Nieuwenhuyse O, Kaneda A, Rusell A (2011) Tell Sabi Abyad, Syria: Radiocarbon chronology, cultural change, and the 8.2 ka event. Radiocarbon 53: 229–243.
338	Sabi Abyad	36° 31'	39° 06'	GrN-28238	7250	50	charcoal	Akkermans PMMG, Cappers R, Cavallo C, Nieuwenhuyse O, Nilhamn B, Otte I (2006) Investigating the Early Pottery Neolithic of Northern Syria: New Evidence from Tell Sabi Abyad. American Journal of Archaeology 110: 123–156.
339	Sabi Abyad	36° 31'	39° 06'	GrA-42346	7250	45	charcoal	van der Plicht J, Akkermans PMMG, Nieuwenhuyse O, Kaneda A, Rusell A (2011) Tell Sabi Abyad, Syria: Radiocarbon chronology, cultural change, and the 8.2 ka event. Radiocarbon 53: 229–243.
340	Sabi Abyad	36° 31'	39° 06'	GrA-42849	7250	45	charcoal	van der Plicht J, Akkermans PMMG, Nieuwenhuyse O, Kaneda A, Rusell A (2011) Tell Sabi Abyad, Syria: Radiocarbon chronology, cultural change, and the 8.2 ka event. Radiocarbon 53: 229–243.
341	Sabi Abyad	36° 31'	39° 06'	GrA-24245	7250	50	charcoal	Akkermans PMMG, Cappers R, Cavallo C, Nieuwenhuyse O, Nilhamn B, Otte I (2006) Investigating the Early Pottery Neolithic of Northern Syria: New Evidence from Tell Sabi Abyad. American Journal of Archaeology 110: 123–156.
342	Sabi Abyad	36° 31'	39° 06'	GrA-42855	7245	45	charcoal	van der Plicht J, Akkermans PMMG, Nieuwenhuyse O, Kaneda A, Rusell A (2011) Tell Sabi Abyad, Syria: Radiocarbon chronology, cultural change, and the 8.2 ka event. Radiocarbon 53: 229–243.
343	Sabi Abyad	36° 31'	39° 06'	GrA-24246	7240	50	charcoal	Akkermans PMMG, Cappers R, Cavallo C, Nieuwenhuyse O, Nilhamn B, Otte I (2006) Investigating the Early Pottery Neolithic of Northern Syria: New Evidence from Tell Sabi Abyad. American Journal of Archaeology 110: 123–156.
344	Sabi Abyad	36° 31'	39° 06'	GrA-42853	7240	50	charcoal	van der Plicht J, Akkermans PMMG, Nieuwenhuyse O, Kaneda A, Rusell A (2011) Tell Sabi Abyad, Syria: Radiocarbon chronology, cultural change, and the 8.2 ka event. Radiocarbon 53: 229–243.
345	Sabi Abyad	36° 31'	39° 06'	GrA-42845	7240	45	charcoal	van der Plicht J, Akkermans PMMG, Nieuwenhuyse O, Kaneda A, Rusell A (2011) Tell Sabi Abyad, Syria: Radiocarbon chronology, cultural change, and the 8.2 ka event. Radiocarbon 53: 229–243.
346	Sabi Abyad	36° 31'	39° 06'	GrA-24218	7240	50	charcoal	Akkermans PMMG, Cappers R, Cavallo C, Nieuwenhuyse O, Nilhamn B, Otte I (2006) Investigating the Early Pottery Neolithic of Northern Syria: New Evidence from Tell Sabi Abyad. American Journal of Archaeology 110: 123–156.
347	Sabi Abyad	36° 31'	39° 06'	GRA-42887	7235	40	charcoal	van der Plicht J, Akkermans PMMG, Nieuwenhuyse O, Kaneda A, Rusell A (2011) Tell Sabi Abyad, Syria: Radiocarbon chronology, cultural change, and the 8.2 ka event. Radiocarbon 53: 229–243.
348	Sabi Abyad	36° 31'	39° 06'	GrA-42333	7230	45	charcoal	van der Plicht J, Akkermans PMMG, Nieuwenhuyse O, Kaneda A, Rusell A (2011) Tell Sabi Abyad, Syria: Radiocarbon chronology, cultural change, and the 8.2 ka event. Radiocarbon 53: 229–243.
349	Sabi Abyad	36° 31'	39° 06'	GrA-42343	7230	45	charcoal	van der Plicht J, Akkermans PMMG, Nieuwenhuyse O, Kaneda A, Rusell A (2011) Tell Sabi Abyad, Syria: Radiocarbon chronology, cultural change, and the 8.2 ka event. Radiocarbon 53: 229–243.
350	Sabi Abyad	36° 31'	39° 06'	GrA-42344	7230	45	charcoal	van der Plicht J, Akkermans PMMG, Nieuwenhuyse O, Kaneda A, Rusell A (2011) Tell Sabi Abyad, Syria: Radiocarbon chronology, cultural change, and the 8.2 ka event. Radiocarbon 53: 229–243.
351	Sabi Abyad	36° 31'	39° 06'	GrA-42869	7225	45	charcoal	van der Plicht J, Akkermans PMMG, Nieuwenhuyse O, Kaneda A, Rusell A (2011) Tell Sabi Abyad, Syria: Radiocarbon chronology, cultural change, and the 8.2 ka event. Radiocarbon 53: 229–243.
352	Sabi Abyad	36° 31'	39° 06'	GrA-42860	7215	45	charcoal	van der Plicht J, Akkermans PMMG, Nieuwenhuyse O, Kaneda A, Rusell A (2011) Tell Sabi Abyad, Syria: Radiocarbon chronology, cultural change, and the 8.2 ka event. Radiocarbon 53: 229–243.
353	Sabi Abyad	36° 31'	39° 06'	GrA-42822	7200	45	charcoal	van der Plicht J, Akkermans PMMG, Nieuwenhuyse O, Kaneda A, Rusell A (2011) Tell Sabi Abyad, Syria: Radiocarbon chronology, cultural change, and the 8.2 ka event. Radiocarbon 53: 229–243.
354	Sabi Abyad	36° 31'	39° 06'	GrA-32993	7200	35	charcoal	van der Plicht J, Akkermans PMMG, Nieuwenhuyse O, Kaneda A, Rusell A (2011) Tell Sabi Abyad, Syria: Radiocarbon chronology, cultural change, and the 8.2 ka event. Radiocarbon 53: 229–243.
355	Sabi Abyad	36° 31'	39° 06'	GrA-42854	7200	45	charcoal	van der Plicht J, Akkermans PMMG, Nieuwenhuyse O, Kaneda A, Rusell A (2011) Tell Sabi Abyad, Syria: Radiocarbon chronology, cultural change, and the 8.2 ka event. Radiocarbon 53: 229–243.
356	Sabi Abyad	36° 31'	39° 06'	GrA-42843	7195	45	charcoal	van der Plicht J, Akkermans PMMG, Nieuwenhuyse O, Kaneda A, Rusell A (2011) Tell Sabi Abyad, Syria: Radiocarbon chronology, cultural change, and the 8.2 ka event. Radiocarbon 53: 229–243.
357	Sabi Abyad	36° 31'	39° 06'	GrN-28240	7190	55	charred seeds	Akkermans PMMG, Cappers R, Cavallo C, Nieuwenhuyse O, Nilhamn B, Otte I (2006) Investigating the Early Pottery Neolithic of Northern Syria: New Evidence from Tell Sabi Abyad. American Journal of Archaeology 110: 123–156.
358	Sabi Abyad	36° 31'	39° 06'	GrN-28244	7190	60	charred seeds	Akkermans PMMG, Cappers R, Cavallo C, Nieuwenhuyse O, Nilhamn B, Otte I (2006) Investigating the Early Pottery Neolithic of Northern Syria: New Evidence from Tell Sabi Abyad. American Journal of Archaeology 110: 123–156.
359	Sabi Abyad	36° 31'	39° 06'	GrA-42840	7180	50	charcoal	van der Plicht J, Akkermans PMMG, Nieuwenhuyse O, Kaneda A, Rusell A (2011) Tell Sabi Abyad, Syria: Radiocarbon chronology, cultural change, and the 8.2 ka event. Radiocarbon 53: 229–243.
360	Sabi Abyad	36° 31'	39° 06'	GrA-42472	7165	45	charcoal	van der Plicht J, Akkermans PMMG, Nieuwenhuyse O, Kaneda A, Rusell A (2011) Tell Sabi Abyad, Syria: Radiocarbon chronology, cultural change, and the 8.2 ka event. Radiocarbon 53: 229–243.
361	Sabi Abyad	36° 31'	39° 06'	GrA-42835	7160	40	charcoal	van der Plicht J, Akkermans PMMG, Nieuwenhuyse O, Kaneda A, Rusell A (2011) Tell Sabi Abyad, Syria: Radiocarbon chronology, cultural change, and the 8.2 ka event. Radiocarbon 53: 229–243.
362	Sabi Abyad	36° 31'	39° 06'	GrA-42839	7140	45	charcoal	van der Plicht J, Akkermans PMMG, Nieuwenhuyse O, Kaneda A, Rusell A (2011) Tell Sabi Abyad, Syria: Radiocarbon chronology, cultural change, and the 8.2 ka event. Radiocarbon 53: 229–243.
363	Sabi Abyad	36° 31'	39° 06'	GrA-42834	7135	40	charcoal	van der Plicht J, Akkermans PMMG, Nieuwenhuyse O, Kaneda A, Rusell A (2011) Tell Sabi Abyad, Syria: Radiocarbon chronology, cultural change, and the 8.2 ka event. Radiocarbon 53: 229–243.
364	Sabi Abyad	36° 31'	39° 06'	GrA-42825	7130	45	charcoal	van der Plicht J, Akkermans PMMG, Nieuwenhuyse O, Kaneda A, Rusell A (2011) Tell Sabi Abyad, Syria: Radiocarbon chronology, cultural change, and the 8.2 ka event. Radiocarbon 53: 229–243.
365	Sabi Abyad	36° 31'	39° 06'	GrN-19368	7100	60	charcoal	Akkermans PMMG, Cappers R, Cavallo C, Nieuwenhuyse O, Nilhamn B, Otte I (2006) Investigating the Early Pottery Neolithic of Northern Syria: New Evidence from Tell Sabi Abyad. American Journal of Archaeology 110: 123–156.
366	Sabi Abyad	36° 31'	39° 06'	GrA-42844	7090	45	charcoal	van der Plicht J, Akkermans PMMG, Nieuwenhuyse O, Kaneda A, Rusell A (2011) Tell Sabi Abyad, Syria: Radiocarbon chronology, cultural change, and the 8.2 ka event. Radiocarbon 53: 229–243.
367	Sabi Abyad	36° 31'	39° 06'	GrA-26925	7025	45	charred seeds	Akkermans PMMG, Cappers R, Cavallo C, Nieuwenhuyse O, Nilhamn B, Otte I (2006) Investigating the Early Pottery Neolithic of Northern Syria: New Evidence from Tell Sabi Abyad. American Journal of Archaeology 110: 123–156.
368	Sabi Abyad	36° 31'	39° 06'	GrN-19367	7025	25	charred seeds	Akkermans PMMG, Cappers R, Cavallo C, Nieuwenhuyse O, Nilhamn B, Otte I (2006) Investigating the Early Pottery Neolithic of Northern Syria: New Evidence from Tell Sabi Abyad. American Journal of Archaeology 110: 123–156.
369	Sabi Abyad	36° 31'	39° 06'	GrA-42838	7020	45	charcoal	van der Plicht J, Akkermans PMMG, Nieuwenhuyse O, Kaneda A, Rusell A (2011) Tell Sabi Abyad, Syria: Radiocarbon chronology, cultural change, and the 8.2 ka event. Radiocarbon 53: 229–243.
370	Sabi Abyad	36° 31'	39° 06'	GrA-43008	7010	45	charcoal + roots	van der Plicht J, Akkermans PMMG, Nieuwenhuyse O, Kaneda A, Rusell A (2011) Tell Sabi Abyad, Syria: Radiocarbon chronology, cultural change, and the 8.2 ka event. Radiocarbon 53: 229–243.
371	Sabi Abyad	36° 31'	39° 06'	GrA-42461	6930	45	charcoal	van der Plicht J, Akkermans PMMG, Nieuwenhuyse O, Kaneda A, Rusell A (2011) Tell Sabi Abyad, Syria: Radiocarbon chronology, cultural change, and the 8.2 ka event. Radiocarbon 53: 229–243.
372	Sabi Abyad	36° 31'	39° 06'	GrA-26924	6930	45	charred seeds	Akkermans PMMG, Cappers R, Cavallo C, Nieuwenhuyse O, Nilhamn B, Otte I (2006) Investigating the Early Pottery Neolithic of Northern Syria: New Evidence from Tell Sabi Abyad. American Journal of Archaeology 110: 123–156.
373	Sabi Abyad	36° 31'	39° 06'	GrA-42336	6880	40	charcoal	van der Plicht J, Akkermans PMMG, Nieuwenhuyse O, Kaneda A, Rusell A (2011) Tell Sabi Abyad, Syria: Radiocarbon chronology, cultural change, and the 8.2 ka event. Radiocarbon 53: 229–243.
374	Damishliyah	36° 29'	39° 01'	UtC-1094	7920	110	organic material, organic from pottery	Akkermans PMMG (1990) Villages in the Steppe - Later Neolithic Settlement and Subsistence in the Balikh Valley, Northern Syria. Ann Arbor: International Monographs in Prehistory 5.
375	Damishliyah	36° 29'	39° 01'	UtC-1124	7700	90	charcoal	Akkermans PMMG (1990) Villages in the Steppe - Later Neolithic Settlement and Subsistence in the Balikh Valley, Northern Syria. Ann Arbor: International Monographs in Prehistory 5.
376	Damishliyah	36° 29'	39° 01'	UtC-1097	7670	60	organic material, organic from pottery	Akkermans PMMG (1990) Villages in the Steppe - Later Neolithic Settlement and Subsistence in the Balikh Valley, Northern Syria. Ann Arbor: International Monographs in Prehistory 5.
377	Bouqras	35° 01'	40° 23'	GrN-13102	8380	45	charcoal	Bernbeck R (1994) Die Auflösung der häuslichen Produktionsweise Berliner Beiträge zum Vorderen Orient 14. Unpublished Ph.D. Berlin: Frei University.
378	Bouqras	35° 01'	40° 23'	GrN-13080	8365	50	no information	Bernbeck R (1994) Die Auflösung der häuslichen Produktionsweise Berliner Beiträge zum Vorderen Orient 14. Unpublished Ph.D. Berlin: Frei University.
379	Bouqras	35° 01'	40° 23'	GrN-8262	8345	35	no information	Bernbeck R (1994) Die Auflösung der häuslichen Produktionsweise Berliner Beiträge zum Vorderen Orient 14. Unpublished Ph.D. Berlin: Frei University.
380	Bouqras	35° 01'	40° 23'	GrN-8263	8330	80	no information	Bernbeck R (1994) Die Auflösung der häuslichen Produktionsweise Berliner Beiträge zum Vorderen Orient 14. Unpublished Ph.D. Berlin: Frei University.
381	Bouqras	35° 01'	40° 23'	GrN-13104	8300	50	no information	Bernbeck R (1994) Die Auflösung der häuslichen Produktionsweise Berliner Beiträge zum Vorderen Orient 14. Unpublished Ph.D. Berlin: Frei University.
382	Bouqras	35° 01'	40° 23'	GrN-13103	8285	50	no information	Bernbeck R (1994) Die Auflösung der häuslichen Produktionsweise Berliner Beiträge zum Vorderen Orient 14. Unpublished Ph.D. Berlin: Frei University.
383	Bouqras	35° 01'	40° 23'	GrN-4852	8240	100	charcoal	Bernbeck R (1994) Die Auflösung der häuslichen Produktionsweise Berliner Beiträge zum Vorderen Orient 14. Unpublished Ph.D. Berlin: Frei University.
384	Bouqras	35° 01'	40° 23'	GrN-13101	8230	35	no information	Bernbeck R (1994) Die Auflösung der häuslichen Produktionsweise Berliner Beiträge zum Vorderen Orient 14. Unpublished Ph.D. Berlin: Frei University.
385	Bouqras	35° 01'	40° 23'	GrN-8261	8155	45	no information	Bernbeck R (1994) Die Auflösung der häuslichen Produktionsweise Berliner Beiträge zum Vorderen Orient 14. Unpublished Ph.D. Berlin: Frei University.
386	Bouqras	35° 01'	40° 23'	GrN-4818	8140	60	charcoal	Bernbeck R (1994) Die Auflösung der häuslichen Produktionsweise Berliner Beiträge zum Vorderen Orient 14. Unpublished Ph.D. Berlin: Frei University.
387	Bouqras	35° 01'	40° 23'	GrN-8258	8115	40	no information	Bernbeck R (1994) Die Auflösung der häuslichen Produktionsweise Berliner Beiträge zum Vorderen Orient 14. Unpublished Ph.D. Berlin: Frei University.
388	Bouqras	35° 01'	40° 23'	GrN-10592	8110	50	no information	Bernbeck R (1994) Die Auflösung der häuslichen Produktionsweise Berliner Beiträge zum Vorderen Orient 14. Unpublished Ph.D. Berlin: Frei University.
389	Bouqras	35° 01'	40° 23'	GrN-13100	8080	50	no information	Bernbeck R (1994) Die Auflösung der häuslichen Produktionsweise Berliner Beiträge zum Vorderen Orient 14. Unpublished Ph.D. Berlin: Frei University.
390	Bouqras	35° 01'	40° 23'	GrN-13099	8025	50	no information	Bernbeck R (1994) Die Auflösung der häuslichen Produktionsweise Berliner Beiträge zum Vorderen Orient 14. Unpublished Ph.D. Berlin: Frei University.
391	Bouqras	35° 01'	40° 23'	GrN-4819	7960	55	charcoal	Bernbeck R (1994) Die Auflösung der häuslichen Produktionsweise Berliner Beiträge zum Vorderen Orient 14. Unpublished Ph.D. Berlin: Frei University.
392	Bouqras	35° 01'	40° 23'	GrN-10591	7945	50	no information	Bernbeck R (1994) Die Auflösung der häuslichen Produktionsweise Berliner Beiträge zum Vorderen Orient 14. Unpublished Ph.D. Berlin: Frei University.
393	Bouqras	35° 01'	40° 23'	GrN-8259	7925	40	no information	Bernbeck R (1994) Die Auflösung der häuslichen Produktionsweise Berliner Beiträge zum Vorderen Orient 14. Unpublished Ph.D. Berlin: Frei University.
394	Bouqras	35° 01'	40° 23'	GrN-8260	7905	45	no information	Bernbeck R (1994) Die Auflösung der häuslichen Produktionsweise Berliner Beiträge zum Vorderen Orient 14. Unpublished Ph.D. Berlin: Frei University.
395	Bouqras	35° 01'	40° 23'	GrN-13090	7880	60	no information	Bernbeck R (1994) Die Auflösung der häuslichen Produktionsweise Berliner Beiträge zum Vorderen Orient 14. Unpublished Ph.D. Berlin: Frei University.
396	Bouqras	35° 01'	40° 23'	GrN-8264	7860	40	no information	Bernbeck R (1994) Die Auflösung der häuslichen Produktionsweise Berliner Beiträge zum Vorderen Orient 14. Unpublished Ph.D. Berlin: Frei University.
397	Bouqras	35° 01'	40° 23'	GrN-4820	7840	60	charcoal	Bernbeck R (1994) Die Auflösung der häuslichen Produktionsweise Berliner Beiträge zum Vorderen Orient 14. Unpublished Ph.D. Berlin: Frei University.
398	Bouqras	35° 01'	40° 23'	GrN-13082	7530	50	no information	Bernbeck R (1994) Die Auflösung der häuslichen Produktionsweise Berliner Beiträge zum Vorderen Orient 14. Unpublished Ph.D. Berlin: Frei University.
399	Bouqras	35° 01'	40° 23'	GrN-13081	7520	50	no information	Bernbeck R (1994) Die Auflösung der häuslichen Produktionsweise Berliner Beiträge zum Vorderen Orient 14. Unpublished Ph.D. Berlin: Frei University.
400	Bouqras	35° 01'	40° 23'	GrN-13079	7485	50	no information	Bernbeck R (1994) Die Auflösung der häuslichen Produktionsweise Berliner Beiträge zum Vorderen Orient 14. Unpublished Ph.D. Berlin: Frei University.
401	Bouqras	35° 01'	40° 23'	GrN-10589	7465	45	no information	Bernbeck R (1994) Die Auflösung der häuslichen Produktionsweise Berliner Beiträge zum Vorderen Orient 14. Unpublished Ph.D. Berlin: Frei University.
402	Sinn	35°30'	40°25'	GrN-9833	8650	50	no information	Roodenberg J (1979) An Epipaleolithic Industry on the Nahr-el-Homr. Annual of the American Schools of Oriental Research 44: 9–17.
403	Sinn	35°30'	40°25'	GrN-9832	8280	40	no information	Roodenberg J (1979) An Epipaleolithic Industry on the Nahr-el-Homr. Annual of the American Schools of Oriental Research 44: 9–17.
404	Sinn	35°30'	40°25'	GrN-9831	8170	100	no information	Roodenberg J (1979) An Epipaleolithic Industry on the Nahr-el-Homr. Annual of the American Schools of Oriental Research 44: 9–17.
405	Ain el-Kerkh	35° 49'	36° 28'	GrA-22277	9350	90	charcoal	Tsuneki A, Arimura M, Maeda O, Tanno K, Anezaki T (2006) The early PPNB in the North Levant: a new perspective from Tell Ain el-Kerkh, Northwest Syria. Paléorient 32/1: 47–71.
406	Ain el-Kerkh	35° 49'	36° 28'	Lyon-2555	9250	40	charcoal	Tsuneki A, Arimura M, Maeda O, Tanno K, Anezaki T (2006) The early PPNB in the North Levant: a new perspective from Tell Ain el-Kerkh, Northwest Syria. Paléorient 32/1: 47–71.
407	Ain el-Kerkh	35° 49'	36° 28'	GrA-22276	9240	50	charcoal	Tsuneki A, Arimura M, Maeda O, Tanno K, Anezaki T (2006) The early PPNB in the North Levant: a new perspective from Tell Ain el-Kerkh, Northwest Syria. Paléorient 32/1: 47–71.
408	Ain el-Kerkh	35° 49'	36° 28'	Lyon-12086	9205	60	carbonised wood	Tsuneki A, Arimura M, Maeda O, Tanno K, Anezaki T (2006) The early PPNB in the North Levant: a new perspective from Tell Ain el-Kerkh, Northwest Syria. Paléorient 32/1: 47–71.
409	Ain el-Kerkh	35° 49'	36° 28'	Lyon-2860	9185	55	no information	Tsuneki A, Arimura M, Maeda O, Tanno K, Anezaki T (2006) The early PPNB in the North Levant: a new perspective from Tell Ain el-Kerkh, Northwest Syria. Paléorient 32/1: 47–71.
410	Ain el-Kerkh	35° 49'	36° 28'	Lyon-2556	9165	40	charcoal	Tsuneki A, Arimura M, Maeda O, Tanno K, Anezaki T (2006) The early PPNB in the North Levant: a new perspective from Tell Ain el-Kerkh, Northwest Syria. Paléorient 32/1: 47–71.
411	Ain el-Kerkh	35° 49'	36° 28'	Nuta2-2106	8660	100	no information	Tsuneki A, Arimura M, Maeda O, Tanno K, Anezaki T (2006) The early PPNB in the North Levant: a new perspective from Tell Ain el-Kerkh, Northwest Syria. Paléorient 32/1: 47–71.
412	Ain el-Kerkh	35° 49'	36° 28'	Nuta2-2109	8390	50	no information	Tsuneki A, Arimura M, Maeda O, Tanno K, Anezaki T (2006) The early PPNB in the North Levant: a new perspective from Tell Ain el-Kerkh, Northwest Syria. Paléorient 32/1: 47–71.
413	Ain el-Kerkh	35° 49'	36° 28'	Gra-22275	8380	50	no information	Tsuneki A, Arimura M, Maeda O, Tanno K, Anezaki T (2006) The early PPNB in the North Levant: a new perspective from Tell Ain el-Kerkh, Northwest Syria. Paléorient 32/1: 47–71.
414	Ain el-Kerkh	35° 49'	36° 28'	Lyon-2554	8235	40	no information	Tsuneki A, Arimura M, Maeda O, Tanno K, Anezaki T (2006) The early PPNB in the North Levant: a new perspective from Tell Ain el-Kerkh, Northwest Syria. Paléorient 32/1: 47–71.
415	Ain el-Kerkh	35° 49'	36° 28'	Gra-22266	8230	45	no information	Tsuneki A, Arimura M, Maeda O, Tanno K, Anezaki T (2006) The early PPNB in the North Levant: a new perspective from Tell Ain el-Kerkh, Northwest Syria. Paléorient 32/1: 47–71.
416	Ain el-Kerkh	35° 49'	36° 28'	Lyon-12087	7830	50	no information	Tsuneki A, Arimura M, Maeda O, Tanno K, Anezaki T (2006) The early PPNB in the North Levant: a new perspective from Tell Ain el-Kerkh, Northwest Syria. Paléorient 32/1: 47–71.
417	Ain el-Kerkh	35° 49'	36° 28'	Nuta2-2024	7730	80	no information	Tsuneki A, Arimura M, Maeda O, Tanno K, Anezaki T (2006) The early PPNB in the North Levant: a new perspective from Tell Ain el-Kerkh, Northwest Syria. Paléorient 32/1: 47–71.
418	Ain el-Kerkh	35° 49'	36° 28'	Nuta2-2023	7670	45	no information	Tsuneki A, Arimura M, Maeda O, Tanno K, Anezaki T (2006) The early PPNB in the North Levant: a new perspective from Tell Ain el-Kerkh, Northwest Syria. Paléorient 32/1: 47–71.
419	Ain el-Kerkh	35° 49'	36° 28'	Nuta2-2089	7420	45	no information	Tsuneki A, Arimura M, Maeda O, Tanno K, Anezaki T (2006) The early PPNB in the North Levant: a new perspective from Tell Ain el-Kerkh, Northwest Syria. Paléorient 32/1: 47–71.
420	Ain el-Kerkh	35° 49'	36° 28'	Nuta2-2104	7230	40	no information	Tsuneki A, Arimura M, Maeda O, Tanno K, Anezaki T (2006) The early PPNB in the North Levant: a new perspective from Tell Ain el-Kerkh, Northwest Syria. Paléorient 32/1: 47–71.
421	Ain el-Kerkh	35° 49'	36° 28'	Nuta2-2105	6950	50	no information	Tsuneki A, Arimura M, Maeda O, Tanno K, Anezaki T (2006) The early PPNB in the North Levant: a new perspective from Tell Ain el-Kerkh, Northwest Syria. Paléorient 32/1: 47–71.
422	Shir	35° 12' 03''	36° 37' 47''	KIA-33657	8045	35	seed-grain fragment	Rokitta-Krumnow D (2010) Lithikfunde des 7. Jahrtausends v. Chr. in der nördlichen Levante. Die Entwicklung der Steingeräteindustrie der spätneolithischen Siedlung Shir/Syrien. Unpublished Ph.D. Berlin: Frei University.
423	Shir	35° 12' 03''	36° 37' 47''	KIA-34438	7940	39	seed-charred grain	Rokitta-Krumnow D (2010) Lithikfunde des 7. Jahrtausends v. Chr. in der nördlichen Levante. Die Entwicklung der Steingeräteindustrie der spätneolithischen Siedlung Shir/Syrien. Unpublished Ph.D. Berlin: Frei University.
424	Shir	35° 12' 03''	36° 37' 47''	KIA-34437	7908	43	seed-charred grain	Rokitta-Krumnow D (2010) Lithikfunde des 7. Jahrtausends v. Chr. in der nördlichen Levante. Die Entwicklung der Steingeräteindustrie der spätneolithischen Siedlung Shir/Syrien. Unpublished Ph.D. Berlin: Frei University.
425	Shir	35° 12' 03''	36° 37' 47''	KIA-29198	7844	37	plant residue (charcoal)	Rokitta-Krumnow D (2010) Lithikfunde des 7. Jahrtausends v. Chr. in der nördlichen Levante. Die Entwicklung der Steingeräteindustrie der spätneolithischen Siedlung Shir/Syrien. Unpublished Ph.D. Berlin: Frei University.
426	Shir	35° 12' 03''	36° 37' 47''	KIA-40109	7820	40	seed-lentil	Rokitta-Krumnow D (2010) Lithikfunde des 7. Jahrtausends v. Chr. in der nördlichen Levante. Die Entwicklung der Steingeräteindustrie der spätneolithischen Siedlung Shir/Syrien. Unpublished Ph.D. Berlin: Frei University.
427	Shir	35° 12' 03''	36° 37' 47''	KIA-34436	7796	43	seed-charred grain, legume	Rokitta-Krumnow D (2010) Lithikfunde des 7. Jahrtausends v. Chr. in der nördlichen Levante. Die Entwicklung der Steingeräteindustrie der spätneolithischen Siedlung Shir/Syrien. Unpublished Ph.D. Berlin: Frei University.
428	Shir	35° 12' 03''	36° 37' 47''	KIA-40111	7705	40	seed-lentil	Rokitta-Krumnow D (2010) Lithikfunde des 7. Jahrtausends v. Chr. in der nördlichen Levante. Die Entwicklung der Steingeräteindustrie der spätneolithischen Siedlung Shir/Syrien. Unpublished Ph.D. Berlin: Frei University.
429	Shir	35° 12' 03''	36° 37' 47''	KIA-29197	7692	37	plant residue (charcoal?)	Rokitta-Krumnow D (2010) Lithikfunde des 7. Jahrtausends v. Chr. in der nördlichen Levante. Die Entwicklung der Steingeräteindustrie der spätneolithischen Siedlung Shir/Syrien. Unpublished Ph.D. Berlin: Frei University.
430	Shir	35° 12' 03''	36° 37' 47''	KIA-40110	7645	45	seed-lentil	Rokitta-Krumnow D (2010) Lithikfunde des 7. Jahrtausends v. Chr. in der nördlichen Levante. Die Entwicklung der Steingeräteindustrie der spätneolithischen Siedlung Shir/Syrien. Unpublished Ph.D. Berlin: Frei University.
431	Shir	35° 12' 03''	36° 37' 47''	KIA-33658	7642	36	seed-lentil, grain fragment	Rokitta-Krumnow D (2010) Lithikfunde des 7. Jahrtausends v. Chr. in der nördlichen Levante. Die Entwicklung der Steingeräteindustrie der spätneolithischen Siedlung Shir/Syrien. Unpublished Ph.D. Berlin: Frei University.
432	Seker al-Aheimar	36° 40'	40° 19'	MTC-04347	8065	45	charcoal	Nishiaki Y, LeMière M (2005) The oldest Pottery Neolithic of Upper Mesopotamia: New evidence from Tell Seker al-Aheimar, The Khabur, northeast Syria. Paléorient 31/2: 55–68.
433	Seker al-Aheimar	36° 40'	40° 19'	TKa-12717	7900	120	charcoal	Nishiaki Y, LeMière M (2005) The oldest Pottery Neolithic of Upper Mesopotamia: New evidence from Tell Seker al-Aheimar, The Khabur, northeast Syria. Paléorient 31/2: 55–68.
434	Seker al-Aheimar	36° 40'	40° 19'	TKa-12332	7880	110	charcoal	Nishiaki Y, LeMière M (2005) The oldest Pottery Neolithic of Upper Mesopotamia: New evidence from Tell Seker al-Aheimar, The Khabur, northeast Syria. Paléorient 31/2: 55–68.
435	Seker al-Aheimar	36° 40'	40° 19'	TKa-12466	7830	90	charcoal	Nishiaki Y, LeMière M (2005) The oldest Pottery Neolithic of Upper Mesopotamia: New evidence from Tell Seker al-Aheimar, The Khabur, northeast Syria. Paléorient 31/2: 55–68.
436	Seker al-Aheimar	36° 40'	40° 19'	TKa-12715	7820	80	charcoal	Nishiaki Y, LeMière M (2005) The oldest Pottery Neolithic of Upper Mesopotamia: New evidence from Tell Seker al-Aheimar, The Khabur, northeast Syria. Paléorient 31/2: 55–68.
437	Seker al-Aheimar	36° 40'	40° 19'	Tka-12465	7820	100	charcoal	Nishiaki Y, LeMière M (2005) The oldest Pottery Neolithic of Upper Mesopotamia: New evidence from Tell Seker al-Aheimar, The Khabur, northeast Syria. Paléorient 31/2: 55–68.
438	Seker al-Aheimar	36° 40'	40° 19'	TKa-12333	7800	100	charcoal	Nishiaki Y, LeMière M (2005) The oldest Pottery Neolithic of Upper Mesopotamia: New evidence from Tell Seker al-Aheimar, The Khabur, northeast Syria. Paléorient 31/2: 55–68.
439	Seker al-Aheimar	36° 40'	40° 19'	TKa-12331	7780	110	charcoal	Nishiaki Y, LeMière M (2005) The oldest Pottery Neolithic of Upper Mesopotamia: New evidence from Tell Seker al-Aheimar, The Khabur, northeast Syria. Paléorient 31/2: 55–68.
440	Seker al-Aheimar	36° 40'	40° 19'	TKa-12714	7750	80	charcoal	Nishiaki Y, LeMière M (2005) The oldest Pottery Neolithic of Upper Mesopotamia: New evidence from Tell Seker al-Aheimar, The Khabur, northeast Syria. Paléorient 31/2: 55–68.
441	Seker al-Aheimar	36° 40'	40° 19'	MTC-04349	7540	45	charcoal	Nishiaki Y, LeMière M (2005) The oldest Pottery Neolithic of Upper Mesopotamia: New evidence from Tell Seker al-Aheimar, The Khabur, northeast Syria. Paléorient 31/2: 55–68.
442	Mezraa Teleilat	36° 59'	37° 59'	AA-49103	8021	55	seed-aegilops	Ilgezdi G (2008) The Domestication Process in Southeastern Turkey: The Evidence of Mezraa-Teleilat. Unipublished Ph.D. Berlin: Frei University.
443	Mezraa Teleilat	36° 59'	37° 59'	AA-49107	8001	55	seed-gramineae	Ilgezdi G (2008) The Domestication Process in Southeastern Turkey: The Evidence of Mezraa-Teleilat. Unipublished Ph.D. Berlin: Frei University.
444	Mezraa Teleilat	36° 59'	37° 59'	AA-49106	7993	58	seed	Ilgezdi G (2008) The Domestication Process in Southeastern Turkey: The Evidence of Mezraa-Teleilat. Unipublished Ph.D. Berlin: Frei University.
445	Mezraa Teleilat	36° 59'	37° 59'	AA-49104	7977	54	seed-triticum sp	Ilgezdi G (2008) The Domestication Process in Southeastern Turkey: The Evidence of Mezraa-Teleilat. Unipublished Ph.D. Berlin: Frei University.
446	Mezraa Teleilat	36° 59'	37° 59'	AA-49105	7973	62	seed-gramineae	Ilgezdi G (2008) The Domestication Process in Southeastern Turkey: The Evidence of Mezraa-Teleilat. Unipublished Ph.D. Berlin: Frei University.
447	Mezraa Teleilat	36° 59'	37° 59'	AA-49108	7926	69	seed-triticum sp	Ilgezdi G (2008) The Domestication Process in Southeastern Turkey: The Evidence of Mezraa-Teleilat. Unipublished Ph.D. Berlin: Frei University.
448	Mezraa Teleilat	36° 59'	37° 59'	AA-49099	7849	61	seed	Ilgezdi G (2008) The Domestication Process in Southeastern Turkey: The Evidence of Mezraa-Teleilat. Unipublished Ph.D. Berlin: Frei University.
449	Mezraa Teleilat	36° 59'	37° 59'	AA-49101	7806	61	seed	Ilgezdi G (2008) The Domestication Process in Southeastern Turkey: The Evidence of Mezraa-Teleilat. Unipublished Ph.D. Berlin: Frei University.
450	Mezraa Teleilat	36° 59'	37° 59'	AA-49100	7746	61	seed	Ilgezdi G (2008) The Domestication Process in Southeastern Turkey: The Evidence of Mezraa-Teleilat. Unipublished Ph.D. Berlin: Frei University.
